# Supplementary material for: Intraspecific Sensory Diversity and the Decapod Claw: Patterns of Sensillation Are Heterochelic and Sexually Dimorphic In Pagurus bernhardus
Source: J Morphol. 2025 May 13;286(5):e70054. doi: 10.1002/jmor.70054 (PMC12075039; doi:10.1002/jmor.70054)
Supplement: Supplementary file 2 — GMLA data. [file JMOR-286-e70054-s002.txt]

Id	CID	Cheliped	Sex	RawCoord1	RawCoord2	RawCoord3	RawCoord4	RawCoord5	RawCoord6	RawCoord7	RawCoord8	RawCoord9	RawCoord10	RawCoord11	RawCoord12	RawCoord13	RawCoord14	RawCoord15	RawCoord16	RawCoord17	RawCoord18	RawCoord19	RawCoord20	RawCoord21	RawCoord22	RawCoord23	RawCoord24	RawCoord25	RawCoord26	RawCoord27	RawCoord28	RawCoord29	RawCoord30	Centroid Size	Log Centroid Size	ProcCoord1	ProcCoord2	ProcCoord3	ProcCoord4	ProcCoord5	ProcCoord6	ProcCoord7	ProcCoord8	ProcCoord9	ProcCoord10	ProcCoord11	ProcCoord12	ProcCoord13	ProcCoord14
HCS1017_MJC	HCS1017	MJC	Male	4418.489592	1578.475888	866.142035	326.25978	701.458527	426.468141	734.0845049999999	551.53439	587.267604	1993.291894	526.676502	2203.807133	769.817719	2179.7260539999997	2314.89082	2354.5080789999997	2251.192482	2372.374686	2365.383405	2090.393019	2454.7164399999997	2068.642367	3069.1723589999997	1565.270135	3123.548989	1478.267527	3710.039784	1511.670314	2411.9919449999998	317.714881	5503.053458146677	8.613058391376862	0.4338735343306027	-0.0490592484606318	-0.2369292521793651	-0.19058629407912783	-0.26428489055695564	-0.16861052938700205	-0.25543383518411356	-0.14679056249816447	-0.24769122058585147	0.11675554156778674	-0.2536143355945214	0.15621875125957357	-0.21031918561692964	0.14611296626881837
HCS1689_MJC	HCS1689	MJC	Female	6262.061715	2840.394375	1358.258265	812.902545	1065.056265	956.5715250000001	1136.8907550000001	1172.074995	927.2513250000001	3576.331395	819.49959	3946.49892	1244.64249	3887.125515	3516.95799	4099.696965	3363.02694	4179.59451	3603.45258	3784.5048150000002	3722.19939	3708.272295	4424.41818	2885.840685	4521.17484	2723.84658	5409.5769	2772.22491	3404.07522	705.15081	8195.356799762461	9.011323028944298	0.4008688755151759	-0.04694325603365749	-0.22941564128386976	-0.2166238618700837	-0.2629052324870026	-0.19460326115847726	-0.2508504341137087	-0.16938460952109263	-0.2388544934633859	0.12604365516266963	-0.24612606624982927	0.17291650161183691	-0.1953714016945312	0.15914013243034933
HCS1807_MJC	HCS1807	MJC	Female	6126.681022000001	1644.082177	1632.979765	458.899696	1373.923485	631.912283	1421.1087360000001	804.92487	1453.490771	2422.176218	1434.9867510000001	2684.0081010000004	1762.5079050000002	2651.6260660000003	3703.579603	2731.1933520000002	3613.835106	2801.508628	3820.1549290000003	2459.184258	3970.037491	2384.2429770000003	4564.941734	1705.1454430000001	4613.052186	1573.7669010000002	5357.8389910000005	1595.971725	3664.7211610000004	186.890602	6876.435462364754	8.83585569526601	0.4209202731517556	-0.037970513282940245	-0.24136043868983123	-0.1830491270872459	-0.2780356355188361	-0.15631234288414686	-0.27010746733055685	-0.1313545354403933	-0.2555444338098001	0.10410529522309095	-0.25664701349977903	0.14245377256289318	-0.20915295765410755	0.13573742144708553
HCS2837_MJC	HCS2837	MJC	Male	8032.789621999999	2413.0915379999997	2367.371435	721.447727	2140.320754	909.7525579999999	2194.5649439999997	1039.163697	2186.8157739999997	3194.2078739999997	2108.549157	3449.930484	2492.907989	3484.8017489999997	5057.1083419999995	3783.144794	4960.243716999999	3851.33749	5171.021141	3488.6763339999998	5359.325972	3383.287622	6140.442308	2456.4868899999997	6199.335999999999	2315.451996	7135.435735999999	2341.7991739999998	5033.085915	546.316485	8761.733886613385	9.078149096606234	0.41020402716197063	-0.04372046704272063	-0.2533768342117806	-0.18225542516894738	-0.27757608314778065	-0.158624669697369	-0.27014063891319445	-0.14422900476974784	-0.25040121422793377	0.10186072924838623	-0.2568457447493371	0.13200324762351645	-0.2126362154932905	0.13223765550944033
HCS1027_MJC	HCS1027	MJC	Female	5716.801935	1672.933635	1572.1705800000002	881.509905	1474.076745	888.182955	1474.076745	1030.3189200000002	1524.791925	2149.389405	1450.72107	2375.6058000000003	1758.3486750000002	2416.311405	3415.934295	2545.10127	3355.8768450000002	2603.82411	3461.97834	2149.389405	3600.7777800000003	2088.66465	3901.732335	1760.35059	4057.2144000000003	1610.206965	4871.3265	1610.206965	3530.710755	266.922	5802.4534982719015	8.666036124031498	0.4685995334862218	-0.03312330698590757	-0.25594844276140777	-0.13732376169887175	-0.2731396279002591	-0.1351763637936242	-0.2719188026262373	-0.1104448945887353	-0.2543101753789799	0.08373208816791963	-0.2652172430309576	0.12372101518502804	-0.2117235588551295	0.1281659618433882
HCS1808_MJC	HCS1808	MJC	Male	5561.7497	3202.3298600000003	1130.5553400000001	1897.9129500000001	885.69271	2054.47939	950.3218800000001	2271.12365	1047.7207700000001	3936.00748	1019.5024000000001	4157.20309	1342.64825	4129.89499	3276.06173	4273.7176500000005	3149.5342	4340.16736	3394.39683	3954.21288	3514.55247	3857.72426	4039.77826	3248.75363	4067.99663	3124.04664	4828.98235	3140.4315	3167.7396	1653.9605900000001	6811.382671558486	8.82635041400579	0.4126303132342572	-0.032545302321411326	-0.24963641795454078	-0.1919289547198778	-0.2845379925084684	-0.1671558003481634	-0.27347405807409464	-0.13573318482984562	-0.24713944361176876	0.10860596073769146	-0.2496781199364415	0.14154041992298189	-0.20234518371391966	0.13516495262844397
HCS2225_MJC	HCS2225	MJC	Female	7359.013369	3884.25541	1352.816622	2009.5578170000001	1046.5715300000002	2211.8481530000004	1099.953702	2500.53332	1060.61947	4724.322222000001	950.3431410000001	5108.533381	1437.806659	5094.485441000001	3917.268069	5315.740496	3788.0270210000003	5402.135327	4017.71084	4984.2091120000005	4270.57376	4852.1584760000005	5202.654579	3948.875934	5288.3470130000005	3777.491066	6298.393899000001	3814.718107	3917.268069	1790.409953	9261.174904624682	9.133586199140797	0.4261748149967499	-0.046231846199386445	-0.23935676470347417	-0.19075868272748753	-0.2704466727557598	-0.16605941420773976	-0.2619377763262213	-0.1354489940197971	-0.24495301826753532	0.10461867532365597	-0.25313918419557124	0.1471344855108607	-0.2007746885636716	0.14095899611149865
HCS1956_MJC	HCS1956	MJC	Female	4368.3734939999995	1222.023317	1192.476566	501.537158	1062.167818	527.2958639999999	1091.714569	649.270913	1116.715666	1714.469167	1053.0765099999999	1837.2018249999999	1306.117916	1904.6290259999998	2662.238026	1959.176874	2597.841261	2019.027985	2780.42503	1668.2550179999998	2906.945733	1626.586523	3268.325226	1323.542923	3302.417631	1255.358113	3808.500443	1204.5983099999999	2634.964102	245.465316	4729.339861909024	8.461540907667576	0.42913325914006806	-0.03934962329600873	-0.2521519623290284	-0.16027385561589277	-0.2796026747384883	-0.1534075363820394	-0.27211138366615084	-0.12777405030748282	-0.256178130243264	0.09807072774433918	-0.2683567347230248	0.12498811462496884	-0.21410286525419744	0.13658864705887136
HCS2186_MJC	HCS2186	MJC	Male	4482.615009	2411.933652	733.2228210000001	1520.920779	574.180467	1565.3775	602.983413	1771.381179	539.742162	3068.766051	472.744005	3294.1804110000003	739.484331	3351.160152	2274.806583	3417.532158	2227.219107	3445.082802	2341.178589	3230.313009	2445.745806	3154.548738	3058.1214840000002	2608.545066	3067.513749	2503.977849	3723.093846	2436.353541	2359.336968	1380.036804	5606.2714186979165	8.631641146303338	0.4440655021052541	-0.06750128921100645	-0.23537618311808464	-0.17822752772990452	-0.2631576411231129	-0.16825157747477104	-0.25538897003249944	-0.13193455853273495	-0.2500297821159535	0.10001776187435046	-0.25905959902445863	0.14106570011784833	-0.2108262405072097	0.14776526985389032
HCS2656_MJC	HCS2656	MJC	Male	7415.752575	2358.202385	1447.78788	1343.086745	1247.399615	1473.443125	1282.76225	1733.4625	1507.4189900000001	4061.84933	1468.58943	4406.4616750000005	1830.5364000000002	4346.830565	4345.443795	4240.049275	4213.00726	4380.806430000001	4317.708395000001	3921.7855600000003	4493.1348	3753.293005	5269.726000000001	2730.55013	5325.890185	2509.360315	6388.156005	2437.94166	4209.540335000001	849.3966250000001	8965.494566261612	9.101138550860249	0.4231450927653171	-0.05615090147857559	-0.2409420709086492	-0.18897689342156643	-0.2638291833893225	-0.17504070563553253	-0.2607003448584147	-0.1458465168753792	-0.24321498227734872	0.11504404211097358	-0.24865990072033672	0.153520073649955	-0.2079961756201924	0.1480290303161701
HCS1990_MJC	HCS1990	MJC	Male	8.216865	3.94128	1.942335	1.75185	1.659285	1.9071449999999999	1.6975349999999998	2.1397049999999997	1.4458499999999999	4.526504999999999	1.3142699999999998	4.84092	1.7793899999999998	4.879169999999999	4.65579	5.406255	4.479839999999999	5.45292	4.70934	5.0031	4.821795	4.914359999999999	5.9142149999999996	3.899205	5.98842	3.72096	7.095375	3.8051099999999995	5.063535	1.810755	9.84026879172363	2.286483026923157	0.42126808419395556	-0.05501394296987088	-0.24436510642947062	-0.18152838691803214	-0.2706159548609383	-0.16164340297444474	-0.26327154756097965	-0.13872354967877795	-0.25284288401174104	0.10562131143352486	-0.2613524825110011	0.1394053088976181	-0.213921407022156	0.13626434941150178
HCS1590_MJC	HCS1590	MJC	Female	4952.535696999999	4553.805968	815.799667	3369.843587	698.965743	3469.695836	747.1936999999999	3589.926095	733.60836	5276.546055999999	657.530456	5541.460185999999	925.840921	5548.252856	2835.2604579999997	5659.652644	2744.917947	5721.4659409999995	2863.110405	5383.1909749999995	2966.358989	5293.527730999999	3448.638559	4712.0751789999995	3490.073846	4588.448585	4255.607755	4500.143875	2856.9970019999996	3149.761079	6394.294120371971	8.763161327994434	0.4094191343931542	-0.04976741550751383	-0.2517213017589572	-0.19044953527457567	-0.2690829417961264	-0.17354913864953295	-0.2602461978662673	-0.15513131122751322	-0.24425355544503535	0.1089948221968825	-0.253259314039024	0.15139839707566138	-0.21115635576667482	0.14953571867654955
HCS2230_MJC	HCS2230	MJC	Female	6193.383047	2048.099443	1420.290066	495.597314	1155.86594	660.2686259999999	1231.868084	848.690608	1119.448246	2894.414984	1010.986853	3187.3399139999997	1336.371032	3167.547689	3535.683074	3353.594604	3439.888705	3373.386829	3545.975031	3094.712301	3697.979319	3018.710157	4396.249017	2172.394616	4448.500491	2011.6817489999999	5238.606113	2004.556548	3388.42892	361.010184	7556.520644369673	8.930166131007988	0.4197288152275382	-0.054172512868415026	-0.22977387657953258	-0.20418135769386336	-0.2628482032234917	-0.17940090185262136	-0.2506538635751603	-0.15531550755466958	-0.2419069717181729	0.11629958444628144	-0.2528139671915128	0.1563707243860593	-0.21001674137347506	0.14999886922834624
HCS1878_MJC	HCS1878	MJC	Female	5618.059475	1916.117595	1262.6362	626.6167949999999	1089.35953	681.01761	1096.07568	953.0216849999999	993.9902	2695.190995	939.589385	2977.94091	1194.803085	2967.866685	3353.3736949999998	3021.5958849999997	3188.82802	3126.367825	3266.7353599999997	2916.8239449999996	3368.82084	2848.319215	4114.985105	2096.78203	4212.36928	1936.9376599999998	4919.579874999999	1902.685295	3240.542375	543.3365349999999	6918.61898710692	8.841971460358154	0.4072705017125206	-0.057682560061537214	-0.23826760277557174	-0.191844698497493	-0.2627382774774635	-0.18185516113939396	-0.25848871946281154	-0.14267052838233513	-0.25237571057601366	0.11029280393723292	-0.25683852806212476	0.15190323342651763	-0.22002513554941608	0.14738064947545104
HCS2531_MJC	HCS2531	MJC	Female	12007.611324	5258.291628	3788.1928019999996	3389.815506	3444.664554	3535.598502	3568.79661	3839.4333599999995	3630.8626379999996	6929.022497999999	3441.056064	7331.008284	4018.4144639999995	7356.267714	7721.446902	7575.663906	7502.0507099999995	7654.328987999999	7815.989339999999	7069.03191	7913.41857	7005.522486	8988.74859	5672.54628	9071.022162	5331.904823999999	10657.314365999999	5266.2303059999995	7716.3950159999995	3151.655166	12428.833402937104	9.427774326756499	0.42246762170498675	-0.058291590809965696	-0.24706747509762783	-0.18083777614513333	-0.27432071731237756	-0.1678789699537525	-0.263295902693527	-0.14375209308279907	-0.24777089543451902	0.10512954925674299	-0.2616266371235272	0.13833049737598843	-0.21500625371278761	0.13835196644984885
HCS1688_MJC	HCS1688	MJC	Male	7120.545938	5331.0308620000005	1184.4961520000002	3555.084812	893.9593600000001	3700.3532080000004	953.024532	3958.96288	996.1261440000001	5982.34411	877.9958	6331.946074	1388.8297200000002	6315.982514	3848.8143160000004	6675.162614000001	3733.8766840000003	6738.218676	3994.0827120000004	6149.163312000001	4214.3798400000005	6019.858476	5038.099536000001	5266.378444	5113.128268	5083.595682	6098.878098	5163.413482	3884.7323260000003	3191.9138220000004	9008.910258591426	9.105969395295514	0.42596417795253977	-0.03105988945105899	-0.24927955592906273	-0.17450985765413013	-0.2802465098493219	-0.1557746942950593	-0.2713687406064701	-0.12757584827820942	-0.24844072534327702	0.09675158729667535	-0.25834866051824723	0.1367193549886516	-0.20188140831991971	0.1303413630784506
HCS1015_MJC	HCS1015	MJC	Female	4026.898211	2753.318176	655.105717	1759.159045	471.096829	1868.201349	523.062302	2024.097768	517.099051	3086.408339	431.057858	3264.4539760000002	736.035552	3270.417227	2199.587726	3405.016321	2083.730278	3468.908296	2271.998631	3074.481837	2369.966326	3008.034183	2821.469616	2643.423979	2841.063155	2584.6433620000003	3379.459531	2596.569864	2089.693529	1546.185795	5030.984536014921	8.523370976746765	0.4392557149240824	-0.01670873728716908	-0.24573173342304283	-0.17020176730290526	-0.28094994765943776	-0.14612720578909166	-0.26859790408020223	-0.11574323405936762	-0.2558908217876676	0.09619598791640663	-0.2705832814678482	0.1329428567379654	-0.2099140040975804	0.13009811958562506
HCS2228_MJC	HCS2228	MJC	Female	7793.354512	2421.645516	2344.652101	561.646701	2065.854893	742.378612	2139.60648	919.058238	2036.678441	3103.239853	1950.7699989999999	3395.0043729999998	2320.338391	3407.161228	4853.826973	3658.402898	4673.095062	3725.670829	4861.931543	3357.723351	5010.245174	3254.7953119999997	5921.198842	2388.416779	5975.499460999999	2311.4233639999998	6839.446623	2299.266509	4730.637509	402.797129	8563.484383415744	9.05526244044908	0.4151684056195287	-0.04085648680015186	-0.24255710901412494	-0.19048896327304693	-0.2728356007442637	-0.16606381920087696	-0.26210033022881696	-0.14632203247758652	-0.24734178880816338	0.10922555031770471	-0.2537450652833963	0.14436670258999515	-0.21055799383500176	0.1412330666792342
HCS2681_MJC	HCS2681	MJC	Female	7164.797385	2061.203495	2478.56343	393.185765	2179.230325	511.9236	2244.642785	778.550475	2013.56616	2806.336735	1909.75943	3102.114815	2244.642785	3065.85356	4482.886525	3341.7235	4390.455875	3388.64983	4553.27602	3116.334915	4708.27511	3040.968385	5417.8581	2190.606405	5493.22463	2028.497265	6294.527265	2059.07048	4551.143005	324.21828	7681.090702255086	8.946516834580839	0.4084451011320234	-0.06176617313693962	-0.22656877830976224	-0.20279955138851458	-0.2634643098899992	-0.18262665475006498	-0.25074857110900767	-0.14911461606386367	-0.2481700459184303	0.11734173373870477	-0.25684267493939617	0.15746003257292107	-0.21400054703880111	0.14741942587439763
HCS2684_MJC	HCS2684	MJC	Male	6807.086544	3446.525136	2056.925904	2251.895184	1831.825008	2377.738992	1899.178032	2638.288848	1890.315792	4546.32912	1831.825008	4792.699392	2173.021248	4806.878976	4366.425648	4876.004448	4246.785408	4974.375312	4471.886304	4681.035168	4606.592352	4568.48472	5190.613968	3773.541792	5266.829232	3594.524544	6030.75432	3493.495008	4304.389968	2112.758016	7484.064444836965	8.920531298372	0.40207697008380083	-0.0630129500391489	-0.2416909108485691	-0.197438097757619	-0.2712285987865737	-0.17936419676497015	-0.2608218315322892	-0.14482530030653482	-0.25173761965294855	0.11085561307975239	-0.2582162830656899	0.14436093929426325	-0.21242986021882937	0.14437267100114884
HCS1023_MJC	HCS1023	MJC	Female	6547.212672	2233.775752	1009.71624	739.57286	740.458576	900.7731719999999	772.344352	1111.57358	696.172776	3265.6348919999996	624.4297799999999	3575.635492	875.087408	3557.0354559999996	3414.43518	3687.2357079999997	3242.606276	3788.207332	3387.8637	3417.978044	3558.8068879999996	3332.9493079999997	4425.037136	2426.86184	4510.065872	2264.775812	5508.267804	2233.775752	3371.0350959999996	501.315256	8508.059263665173	9.048769141935875	0.43280816750880596	-0.05918250820663469	-0.23031832342034247	-0.1874392487112369	-0.26057659490797286	-0.16623115692842824	-0.2550312949743883	-0.14172592929201663	-0.24563216198092705	0.11180919329988295	-0.2514039625642486	0.14887692841604894	-0.2220848445580756	0.14455220696591403
HCS1203_MJC	HCS1203	MJC	Male	8096.26794	4676.617688	2273.943284	3097.822452	1976.022692	3232.990128	2045.9053	3559.415468	2175.5559279999998	5417.741136	2105.67332	5762.556636	2483.591108	5776.3492559999995	4958.906644	5963.0093799999995	4786.958648	6040.248052	5110.625464	5543.713732	5292.688048	5454.521456	5990.59462	4709.719976	6028.294448	4560.75968	6962.514576	4575.471808	4938.677468	2805.418908	8621.863964458753	9.06205657745804	0.43497172451247784	-0.03423769654748739	-0.25225002524127504	-0.17685956122798674	-0.2859068660259727	-0.159092790011216	-0.2755365333973015	-0.12171142395907297	-0.2476565183080282	0.0933088288406942	-0.2533480106460918	0.13391103029703075	-0.20937846648409425	0.1328494819345825
HCS3225_MJC	HCS3225	MJC	Male	8362.005752	3438.040412	1980.620232	2068.893	1728.67504	2245.438536	1850.050096	2576.461416	1952.115484	4714.317516	1877.635336	5036.145316	2324.516224	5049.937936	5057.294	5087.637764	4848.565684	5183.266596	5087.637764	4752.017344	5227.40298	4691.329816	6181.852284	3601.712836	6275.6421	3461.94762	7311.008108	3385.628456	4822.81946	1657.872924	9489.94885020804	9.157988501727282	0.42627423927988967	-0.04328101814440613	-0.24996096106688348	-0.1795139103288904	-0.27639557934019243	-0.1605424445629593	-0.26317251162489647	-0.1257445206900078	-0.24962916371488938	0.10007504069182727	-0.25704938753983053	0.13428371358479124	-0.20984169980934184	0.13511822716985158
HCS1691_MJC	HCS1691	MJC	Female	5134.868046	1710.196092	828.563472	604.303524	668.500074	713.009682	694.178694	855.954	698.458464	2465.14752	637.68573	2715.942042	954.38871	2720.2218119999998	2804.961258	2786.9862239999998	2712.518226	2855.462544	2893.12452	2507.94522	3005.254494	2469.42729	3587.303214	1821.470112	3651.499764	1735.874712	4366.221354	1657.126944	2770.723098	345.805416	6521.396705226558	8.782843850572203	0.4247112044130377	-0.04591051827873957	-0.24511412768696894	-0.1811072837832547	-0.2688517275465076	-0.16315037488728074	-0.26375954893423853	-0.14137977061445395	-0.2502578497545793	0.10548176565165923	-0.257556611349759	0.14451242600366856	-0.20895032081133397	0.14261870504226362
HCS2678_MJC	HCS2678	MJC	Female	7987.08718	3611.26956	2505.11492	2553.91586	2304.25308	2607.66762	2333.25074	2901.88778	2422.3655	4682.0612	2343.85964	4908.3844	2713.04936	5015.88792	5095.10104	5033.56942	4920.40782	5148.14554	5195.53196	4711.05886	5346.17834	4596.48274	6105.77558	3814.96044	6098.70298	3643.09626	6936.09882	3540.54356	4691.25558	2092.78234	8094.094931296779	8.998890053968067	0.4361208733061651	-0.041269918460431175	-0.243849574315572	-0.16847657437235267	-0.26874714397442323	-0.16162630711610704	-0.264935972601674	-0.12522601345736276	-0.2527102450656161	0.09532871130540418	-0.2622420851600669	0.12355425083947108	-0.21645335292488263	0.13651642541295123
HCS1026_MJC	HCS1026	MJC	Female	7413.5568	2736.5832	1928.0872000000002	764.556	1576.5672	898.1336	1643.356	1178.4708	1549.3244	3382.5012	1464.9596000000001	3716.4452	1803.2976	3747.2032	4413.3336	4031.9344	4256.907200000001	4094.3292	4452.8796	3738.4152	4621.6092	3645.2624	5552.2584	2777.0080000000003	5641.0172	2656.6124	6492.5744	2644.3092	4524.9412	786.5260000000001	8822.497678210644	9.085060292382561	0.40599366090168065	-0.04904406335876176	-0.2413842663326396	-0.19376753635578536	-0.27913864637046804	-0.17373845906026708	-0.2676631478602159	-0.14304320888970984	-0.24716529908027007	0.10692556505381881	-0.25194150699045875	0.14590317201394565	-0.21329972452875998	0.14455291256623315
HCS2374_MJC	HCS2374	MJC	Male	8.42327	2.327633	1.788413	0.5931420000000001	1.5563850000000001	0.700986	1.606222	1.023701	1.415861	3.523721	1.317004	3.821926	1.808838	3.904443	4.794156	4.102157	4.622586	4.202648	4.789254	3.705912	4.963275	3.5359760000000002	6.047434	2.563746	6.121781	2.40198	7.161005	2.357862	4.928961	0.35621200000000003	10.155301082886941	2.3179958433261607	0.4243863009078967	-0.06088361972622587	-0.24182139454303336	-0.18056139481484798	-0.2638708712266162	-0.16815148485732284	-0.25649059338542646	-0.13678683684038587	-0.2559879365898308	0.11057485585258883	-0.2634016267715567	0.14076639049272965	-0.21441164492306156	0.1450633771369393
HCS2811_MJC	HCS2811	MJC	Female	7.041765	1.8035349999999999	1.8173249999999999	0.7653449999999999	1.651845	0.800805	1.65677	1.07956	1.677455	2.776715	1.651845	3.05547	1.92666	3.10078	4.09366	3.151015	3.94394	3.31354	4.076915	2.79149	4.24732	2.686095	4.955535	1.99758	4.99592	1.83801	5.8607499999999995	1.75133	4.179355	0.34081	7.535628754097653	2.0196422730693127	0.4578442788154512	-0.05310384865561188	-0.24082509462599205	-0.16697690936581389	-0.26267581076101565	-0.1614737167002384	-0.26072459744692855	-0.12449044068343953	-0.25018121782849145	0.10085099954918192	-0.2523010505288375	0.1380362313446905	-0.21557810567155336	0.14275939254283412
HCS1389_MJC	HCS1389	MJC	Female	4450.19596	3103.42613	674.221418	1895.515798	521.977872	1989.204134	567.985537	2145.630195	500.228794	3591.107379	466.768674	3773.465033	737.795646	3755.89847	2401.600113	3998.48434	2289.508711	4057.03955	2479.394892	3734.985895	2581.448258	3679.776697	3140.232262	3120.992693	3187.07643	3002.209267	3832.020243	3047.380429	2317.11331	1796.808444	5836.002234301922	8.671801292490773	0.4177297879404228	-0.04245455686022033	-0.24871532931892174	-0.1859487247352021	-0.2732619287571888	-0.16739036962282508	-0.2628019994957849	-0.14136135124865098	-0.2503056242571177	0.1069985713191379	-0.2529850197600258	0.13889258452698394	-0.20693444230781177	0.1313743280541727
HCS2821_MJC	HCS2821	MJC	Male	6632.632287	1660.458455	1267.302045	613.156699	1047.301756	749.5066879999999	1110.875984	998.784582	1246.38947	3122.665699	1186.997757	3465.631929	1560.078095	3397.875186	3907.305513	3355.213533	3763.426997	3468.977941	3937.419621	3041.524908	4068.750592	2931.943015	4772.249615	1960.763032	4869.283963	1842.816109	5674.836352	1735.743725	3743.350925	257.642924	8211.192030274722	9.013253384388761	0.4138899293654454	-0.05740810497799077	-0.23994837296167965	-0.19356945194085975	-0.2670656950830037	-0.17725932105342684	-0.25969241389264003	-0.14671601332219608	-0.2464869980933109	0.11272076453765734	-0.25424339343320257	0.1545707645174699	-0.208600028283262	0.14688791152157893
HCS1245_MJC	HCS1245	MJC	Female	6767.339028	3605.789772	2500.074376	2419.645044	2255.0280000000002	2539.913204	2296.37018	2772.181088	2345.980796	4455.183652	2300.12856	4706.243436	2605.309016	4676.176396	4407.828064	4631.827512	4228.929176	4740.068856	4478.485608	4337.17052	4585.2236	4264.257948	5179.04764	3651.6420080000003	5213.624736	3567.454296	5945.75716	3541.145636	4172.553476	2190.383864	6498.110406340497	8.779266706903494	0.4334284852690935	-0.03550816110128076	-0.23072668859035675	-0.19586451054290838	-0.2678573054591957	-0.17605851001220557	-0.2602728999513168	-0.14049127922966456	-0.2438711066850816	0.11857172807291744	-0.24961162905273515	0.15757239193111047	-0.2027488927134038	0.1513441779381263
HCS1019_MJC	HCS1019	MJC	Male	5774.885375999999	2449.232864	1788.844512	1297.065952	1566.665984	1394.543488	1606.183904	1617.6001919999999	1642.18912	3142.991904	1597.402144	3361.6577279999997	1873.149408	3343.216032	3675.1665599999997	3437.180864	3587.34896	3498.653184	3777.034976	3283.500064	3903.49232	3170.2153599999997	4411.956224	2554.613984	4481.332128	2422.009408	5096.933504	2430.7911679999997	3644.4303999999997	1138.994272	6223.564741941736	8.736098131205551	0.40906778842417013	-0.04487050895240399	-0.24428876227890672	-0.19035809971978015	-0.27906873431943474	-0.17246188001301915	-0.2704943412982622	-0.13698832941861394	-0.24958225170326556	0.10807980520021843	-0.2545901507723701	0.1438385422871576	-0.2104119989257221	0.1381187977213693
HCS3097_MJC	HCS3097	MJC	Male	7029.2059	2051.340088	1211.795496	859.345172	996.959203	1064.281175	1056.3609430000001	1238.5262790000002	1171.204307	3387.879238	1121.702857	3636.376517	1591.9666320000001	3614.595879	4178.9124090000005	3804.6814470000004	4035.358204	3852.202839	4342.267194	3315.607121	4519.482385	3203.7338440000003	5254.083903000001	2213.7048440000003	5291.705005000001	2017.679102	6175.800902	1979.0679710000002	4040.3083490000004	353.440353	8975.80503809489	9.102287907171739	0.3999858474839922	-0.041127387152677025	-0.25133572884402283	-0.17865322508972967	-0.2756540220333524	-0.15591869041567852	-0.269121079614414	-0.13623326029724067	-0.25785413650918615	0.10454556579847965	-0.26354235459762	0.13261243261362332	-0.21096807586009403	0.1304707198722618
HCS2185_MJC	HCS2185	MJC	Female	7518.39152	3010.215312	1936.057284	1310.715784	1655.189616	1456.5096879999999	1715.937076	1690.20874	1697.3555	3995.0388399999997	1603.018268	4284.48262	2023.962432	4260.183636	4583.217188	4456.00486	4418.127031999999	4522.469728	4586.790567999999	4138.688716	4757.598132	4050.783568	5584.478263999999	3048.09314	5694.5383679999995	2850.842564	6578.5925799999995	2950.182528	4699.709376	1130.617432	8799.492256034426	9.082449300623788	0.40674368362220864	-0.046112060125873114	-0.24326566518867918	-0.1912057064891666	-0.27398512646024914	-0.17222222059296532	-0.26507868944709784	-0.1461235647653116	-0.2474405836434296	0.11600460813154692	-0.2556364170453691	0.14988322323076997	-0.20800764676924502	0.1435009732281991
HCS2683_MJC	HCS2683	MJC	Female	5318.473869	4245.053232	701.549397	2605.244091	459.117954	2746.841217	495.589941	2956.376358	394.040487	4807.866051	333.253842	5052.442905	652.920081	5071.036467	2772.586149	5405.720583	2655.303681	5446.483392	2915.613549	5138.259345	3041.477661	5034.56448	3685.100961	4267.937616	3761.62062	4128.485901	4576.161663	4129.201038	2876.9961510000003	2531.58498	7402.02468536529	8.909508847899374	0.4058688518331161	-0.047697877389011586	-0.2427658885084582	-0.19380265739291103	-0.27315661563673166	-0.17087057058045124	-0.26487312700349114	-0.1432145692274136	-0.24873720631288954	0.10763455875082123	-0.2529609774729472	0.1416983514636414	-0.2096244321541518	0.13901769104547065
HCS1021_MJC	HCS1021	MJC	Male	6488.71152	2594.598172	1949.272764	1326.108256	1751.597536	1431.59414	1829.603904	1632.815112	1896.97304	3302.860536	1804.783696	3570.564208	2262.184672	3487.239224	4151.179788	3696.43812	4010.236464	3759.375076	4269.075776	3358.706004	4386.971764	3266.5166600000002	4930.357032	2647.784332	4966.700908	2521.91042	5722.830816	2523.683292	4100.652936	1069.041816	6886.629794921101	8.837337099913903	0.415255609131517	-0.035221138158723866	-0.25591493259150266	-0.1835755853219262	-0.28390261860888005	-0.16664991824903483	-0.2709949589263436	-0.13795744259849593	-0.2480431584550334	0.10456811199397806	-0.25926419050675303	0.14437591441686448	-0.19353340535022542	0.12868876645264693
HCS1024_MJC	HCS1024	MJC	Male	3385.489968	1500.573452	1319.645999	1215.382721	1237.870879	1252.181525	1254.225903	1331.912267	1312.4906760000001	1920.693131	1317.601621	2003.49044	1427.998033	1998.3794950000001	2310.14714	1960.558502	2276.414903	2024.9564090000001	2335.701865	1797.008262	2398.055394	1756.120702	2652.5804550000003	1531.239122	2683.246125	1483.196239	2966.392478	1490.351562	2284.592415	985.3901960000001	2932.400840310214	7.98357676590996	0.45052672032469465	-0.02492621658679694	-0.25498506253892445	-0.14716524493297908	-0.28355884723064095	-0.13543400811694079	-0.2788560018782181	-0.10783089889450598	-0.2659026696946442	0.09535305798796248	-0.26517036841879815	0.12415624178971307	-0.2271721174720166	0.12363280099398538
HCS1244_MJC	HCS1244	MJC	Male	8.2491	3.438012	1.42807	1.263975	1.1300379999999999	1.393477	1.232043	1.579747	1.0821399999999999	4.395085	0.9508639999999999	4.803992	1.524753	4.801331	4.757868	5.067431	4.487333	5.130408	4.773834	4.6398969999999995	4.95833	4.481124	5.9198379999999995	3.486797	6.053775	3.2286799999999998	7.112853	3.3244759999999998	4.725049	1.074157	10.745243744242506	2.3744632142711093	0.4054765786676424	-0.04119465306677176	-0.24822433828715745	-0.18422547893894384	-0.274885045440615	-0.16958380290742642	-0.2638162971256154	-0.15302619250273428	-0.2534233603771841	0.10994645414862486	-0.26204766073627617	0.14922362301017514	-0.2087749272078119	0.14400445368441925
HCS1408_MJC	HCS1408	MJC	Female	3146.28909	2963.80881	494.34207000000004	2359.52985	410.58063000000004	2429.08176	412.82424000000003	2483.67627	408.33702	3378.12879	367.95204	3535.92936	572.12055	3531.44214	1666.2543600000001	3572.57499	1597.4503200000001	3629.41311	1678.22028	3342.9789	1769.46042	3300.3503100000003	2171.81448	2979.51408	2187.51975	2927.16318	2606.32695	2936.88549	1622.8779000000002	2120.2114500000002	3875.184349069466	8.262348514609254	0.44865187119513184	-0.036786363667422654	-0.24320349793585064	-0.16411232640085846	-0.2641503719817866	-0.14524107685270451	-0.262952528493091	-0.13108295179595558	-0.25441078221537117	0.10010656376691443	-0.2631050275632073	0.1413702038451095	-0.21044560659799125	0.13798345189368852
HCS1022_MJC	HCS1022	MJC	Female	7498.728715	4029.7361990000004	3184.6343450000004	2913.563939	2957.8564890000002	3066.816162	3011.8934000000004	3214.753279	3006.5782940000004	4904.0711360000005	2962.2857440000002	5106.045164	3268.79019	5085.670591	5211.461433	5086.556442	5088.328144	5219.434092	5287.644619000001	4855.349331	5404.576951	4765.87838	5986.581058000001	4134.266617	6042.389671000001	4015.5625830000004	6711.207176000001	3989.8729040000003	5242.4662180000005	2694.758742	6629.77619444603	8.799326326116333	0.4184663516837082	-0.04394329368885595	-0.24068059505822026	-0.18561957008975855	-0.2740005566879252	-0.1610897985796991	-0.26492409520492693	-0.13902000499047307	-0.25521522872278296	0.11619572552515994	-0.26063347068997705	0.14711423554876896	-0.2144649535034287	0.1421203790135467
HCS2658_MJC	HCS2658	MJC	Female	7387.766784	3074.1396480000003	1330.7811840000002	1807.4396160000001	1157.849856	1962.814464	1230.7092480000001	2099.755008	1227.197952	4440.911616	1124.492544	4748.1500160000005	1561.6488960000001	4802.5751040000005	4219.699968	4846.4663040000005	4072.2255360000004	4967.606016000001	4192.487424	4490.06976	4361.907456	4346.984448	5182.672896	3414.73536	5261.677056	3219.858432	6285.219840000001	3154.899456	4059.058176	1415.930112	9099.954028809954	9.116024640713055	0.42583349671305826	-0.05954934723253875	-0.24452643477231017	-0.1825570165355677	-0.26320682365809767	-0.16498719968628753	-0.2548206242587692	-0.1500418259991166	-0.2488532763561803	0.10760385203114217	-0.2592927326693736	0.1417823160932658	-0.21104678799418192	0.1465436238968959
HCS1809_MJC	HCS1809	MJC	Female	4528.36384	3149.926208	1411.549568	2137.559424	1305.4687359999998	2197.038272	1330.60928	2320.288256	1163.210048	3546.6562559999998	1116.608064	3715.89504	1311.6005759999998	3728.7719039999997	2718.244672	3858.7669119999996	2600.513344	3922.538048	2720.0842239999997	3677.8776319999997	2828.6177919999996	3626.9833599999997	3373.738368	3162.189888	3412.36896	3073.2782079999997	3912.7271039999996	3111.295616	2748.903872	2033.931328	4826.778158690044	8.48193447618093	0.43184493644778976	-0.053353715872036016	-0.23587870299466585	-0.18282827387229417	-0.2562648126795095	-0.16788323100096025	-0.24796689690812057	-0.14311466448855562	-0.25132471060208733	0.113644945421152	-0.25662347274761776	0.14973740958799603	-0.21613134307730958	0.14743525432114202
HCS1982_MJC	HCS1982	MJC	Male	6587.20605	2314.65609	1050.22774	843.19103	830.2960099999999	1028.01965	873.9957999999999	1186.34184	813.1026499999999	3403.56889	733.58336	3698.0051799999997	966.4101099999999	3720.2132699999997	3632.81369	3825.5226	3446.55229	3869.93878	3656.4545599999997	3529.65353	3770.36057	3427.92615	4640.77442	2432.14405	4683.04143	2295.31356	5677.39075	2268.8071299999997	3565.4730299999997	482.13047	8641.894454915184	9.064377103378092	0.4150512117835875	-0.05105539504951209	-0.23638085436966141	-0.1858184552311711	-0.2607351374208098	-0.16301988017150792	-0.25464584270743246	-0.1448760769476042	-0.2474202432871343	0.11232539054557719	-0.2547088557264552	0.14706576782419073	-0.22749652138978677	0.14809848211337429
HCS1404_MJC	HCS1404	MJC	Female	6649.816484999999	3257.725575	2003.649115	1898.0159899999999	1755.200005	2067.02899	1813.50949	2243.647575	1848.1571549999999	4068.1429099999996	1793.22793	4340.253839999999	2032.3813249999998	4351.239685	4120.53694	4392.64787	3922.79173	4498.280995	4134.903045	4258.282534999999	4263.352925	4199.97305	4977.43285	3415.7527299999997	5067.854805	3310.96467	5767.568625	3265.3311599999997	3974.340695	1810.974295	7138.7322985592755	8.873290490348511	0.4244874954970754	-0.0543063594459893	-0.24015949315205026	-0.1975467337571122	-0.2732464962611402	-0.171404403471932	-0.2633048935145244	-0.14722679980853692	-0.24004435427468904	0.10784576449357237	-0.2449677642356686	0.14657743001891038	-0.2113239840920978	0.1456694517680854
HCS1589_MJC	HCS1589	MJC	Male	8854.952133	4021.942633	2844.445773	1805.7880949999999	2506.135108	2045.681112	2584.341989	2208.245977	2374.325758	4734.591852	2266.242091	5072.9025169999995	2700.334217	5090.477097	5684.497901	5451.634716	5542.143803	5504.358456	5480.632773	5181.864913	5761.826053	4917.367484	6691.521334999999	4051.819419	6760.062197	3896.284386	7781.145295	3999.974408	5752.1600339999995	1745.155794	9661.470384696497	9.175901129359925	0.4078930290977924	-0.04960899516915709	-0.24181158310304207	-0.19605964820070435	-0.2734235625291882	-0.16684913496128137	-0.26318447956332747	-0.15104409072497968	-0.25054590135915494	0.11184950559051843	-0.25705221411314744	0.14829661784031453	-0.21211878311701132	0.14419655727238906
HCS2229_MJC	HCS2229	MJC	Male	8495.778084	5203.233741	1559.726931	3162.487407	1429.669995	3128.060571	1337.8650989999999	3532.575894	1250.841708	5817.178983	1193.463648	6255.164841	1544.426115	6237.9514229999995	4660.054773	6653.942357999999	4509.915516	6780.1740899999995	4652.404364999999	6478.939275	4853.227575	6332.625222	5955.842627999999	5365.804911	6024.6963	5142.9867779999995	7160.7818879999995	5087.52132	4753.772271	3179.700825	10347.675575221314	9.244517191366958	0.43625335325500325	-0.057307853307853714	-0.25567812827780023	-0.1690653855064862	-0.2687330989527616	-0.17067976533739432	-0.27256452046907687	-0.13071459867337806	-0.25316403218755906	0.09012995369039115	-0.25335639949920635	0.13300657555215106	-0.2197661816016322	0.12707443349422584
HCS2823_MJC	HCS2823	MJC	Female	6567.216864	1717.5529279999998	2209.15552	592.018752	2062.460608	699.420384	2100.00752	891.520864	2115.724832	2478.096192	2054.601952	2675.435776	2431.81744	2693.7726399999997	4225.3373759999995	2696.392192	4124.048032	2801.1742719999997	4290.826176	2489.447584	4413.071935999999	2384.665504	5044.383968	1731.523872	5094.1554559999995	1619.75632	5785.717184	1682.625568	4193.029568	343.161312	6509.840299563429	8.781070203344635	0.4280885533576528	-0.03686348047103732	-0.2501262995809842	-0.1802327822633215	-0.2720220577077594	-0.16271588017013072	-0.2649384907912103	-0.13341022952079923	-0.25175070805679317	0.11051609430647337	-0.25978273883686864	0.1413969235357572	-0.20170731806512796	0.14161980526595652
HCS1965_MJC	HCS1965	MJC	Male	8080.515168	3493.1323679999996	2546.081472	2234.8788	2362.58616	2415.013392	2429.128416	2589.7708319999997	2530.62216	4702.9915679999995	2458.7027519999997	5003.439936	2837.791968	4977.22632	5327.413344	5094.85152	5195.6731199999995	5144.590176	5407.39848	4714.418016	5547.2044319999995	4621.662144	6275.136383999999	3672.594816	6370.580832	3530.7724319999998	7318.3038719999995	3507.919536	5137.868735999999	1886.036064	8509.843512411968	9.048978832727602	0.4041223441475725	-0.046797334396191784	-0.2513789103863455	-0.18566180560657267	-0.27282552541019145	-0.16413642703051357	-0.2646863740882514	-0.14354425250638045	-0.24918007466249611	0.10549321209494864	-0.2571071281502484	0.14120352416731	-0.21244906352374368	0.1374471123192173
HCS1633_MJC	HCS1633	MJC	Male	6444.459861	2947.19079	1468.79541	1891.19409	1279.676001	2070.713529	1345.915794	2213.753082	1352.635773	4156.78701	1305.59592	4452.466086	1668.474786	4412.146212	3904.307799	4435.18614	3785.268171	4480.305999	3916.78776	4206.706854	4086.707229	4056.947322	4710.705279	3192.950022	4740.465186	3115.190265	5563.182615	3029.750532	3738.228318	1513.915269	7616.0469544082125	8.938012741684368	0.41540719850768637	-0.05647688170968321	-0.24123814420676232	-0.18900085482824586	-0.2659535230178906	-0.1651616894388765	-0.25705873786326294	-0.14635013359717775	-0.2536437376030266	0.10932788253308973	-0.259435782028727	0.14838708208657597	-0.2117472728308585	0.14260959485587277
HCS1014_MJC	HCS1014	MJC	Male	6812.766576	3220.040439	1168.468686	1634.775912	1010.032254	1737.39951	1034.337843	1974.153951	929.0136239999999	4088.740194	850.695615	4394.810574	1315.202427	4397.511195	3734.958843	4546.945557	3542.3145449999997	4632.465222	3728.657394	4135.550958	3900.596931	4045.530258	4666.673088	3257.8491329999997	4832.311176	3130.919946	5742.420453	3128.219325	3574.721997	1291.797045	8489.93629381118	9.046636775603645	0.43371500884642605	-0.04105646658529431	-0.24389131177758883	-0.18068072022630358	-0.2617447738152571	-0.16727376432942975	-0.2569090876352774	-0.1395968353673136	-0.25173037650593955	0.110119097401644	-0.2583902962916089	0.1468514544621069	-0.20373986831628804	0.14330151917671846
HCS2832_MJC	HCS2832	MJC	Male	8135.976852	4947.226308	633.087144	2839.924908	270.810648	3066.79608	397.24873199999996	3374.3724119999997	583.767324	6312.040236	409.802868	6607.062432	1021.3686359999999	6625.893636	4489.897068	6842.900844	4216.396248	7044.6637439999995	4583.1563639999995	6436.684872	4710.491172	6247.476108	5647.567752	5036.898708	5777.592732	4751.740476	7010.588232	4792.98978	4384.083635999999	2491.099272	11670.527740622238	9.364821946248027	0.40023104630100814	-0.03656656630014733	-0.25409166268091316	-0.18871921743580236	-0.28443656933950934	-0.16784612347818229	-0.2724262729524619	-0.14180778580870618	-0.2452927887319844	0.11011074244987595	-0.2590075018651492	0.13645336243208317	-0.20641954445419772	0.1356664642374048
HCS2701_MJC	HCS2701	MJC	Male	5525.109315000001	4237.765875	656.951355	3359.747655	500.72035500000004	3402.7111800000002	560.0881350000001	3610.49841	656.951355	5116.565250000001	565.55622	5351.692905	927.230985	5378.2521750000005	2844.185355	5413.40415	2714.513625	5494.644270000001	2857.46499	5122.033335	3009.0090600000003	5051.729385000001	3640.963455	4402.58958	3660.49233	4276.04247	4478.361615	4225.267395	2884.02426	2980.106325	6863.782131895369	8.834013899972819	0.46049148807396645	-0.04750677195289482	-0.25286736168766866	-0.1604372810529793	-0.27558970322418647	-0.15363155251803223	-0.26628133727481146	-0.12348077320537681	-0.24746906777617167	0.0961405107000631	-0.26002808732335636	0.13083068081560068	-0.2071959959948866	0.133534892272692
HCS1356_MJC	HCS1356	MJC	Male	9.417603	2.916147	1.881009	0.644943	1.409187	0.898794	1.502475	1.097928	1.245036	4.105569	1.145469	4.558554	1.744665	4.589949	5.2411710000000005	5.095857	5.007054	5.09496	5.269875	4.694898	5.457348	4.5747	6.831552	3.16641	6.896136	2.967276	8.193198	2.953821	5.326386	0.5202600000000001	12.095626873922708	2.4928439718981283	0.4090795902741695	-0.0654931190654648	-0.23287738620218645	-0.18820966960500074	-0.26961814859959765	-0.16326777556715294	-0.2602269735728029	-0.14752063668435222	-0.2556308960130391	0.1028069174551606	-0.2599443363838206	0.14115256832263054	-0.2102794055790944	0.13857422045816836
HCS2659_MJC	HCS2659	MJC	Female	6928.9061520000005	2614.6396290000002	1818.911955	1095.051678	1539.592278	1238.045571	1549.223991	1453.647762	1386.966672	3685.9824750000002	1269.904314	3963.0794490000003	1674.4362600000002	3991.974588	4036.428648	4255.735344000001	3898.621062	4356.49788	4089.77352	3918.6253890000003	4247.585433	3811.1947440000004	5066.281038	2821.351008	5139.630237	2703.5477490000003	6016.857021	2700.5841450000003	4295.743998	892.785705	8338.23595027162	9.028606956225966	0.4049993386030834	-0.07259283981952887	-0.2257785088589002	-0.19700970854865146	-0.2576838658819828	-0.1767304819018631	-0.25405800573353016	-0.15092945983354167	-0.24825093796338155	0.11835505904346791	-0.2590791116226613	0.15308125352347257	-0.2102937642056278	0.15192654617731063
HCS1658_MJC	HCS1658	MJC	Male	1995.779478	1379.974704	176.965668	945.604428	120.65840999999999	1001.9116859999999	131.383602	1044.812454	192.15968999999998	1463.9887079999999	164.452944	1526.552328	290.47395	1533.702456	1106.4823079999999	1630.2291839999998	1042.131156	1662.40476	1148.48931	1419.3004079999998	1204.796568	1393.3811939999998	1397.8500239999998	1265.5726559999998	1418.406642	1230.715782	1688.323974	1278.979146	1085.031924	769.532526	2585.979633967857	7.857859683804989	0.44307542616803763	0.009615334092425216	-0.2797900552970425	-0.13172593929102977	-0.3015780747634553	-0.1088880525218556	-0.29658838390133146	-0.09159284865260865	-0.26689593730523964	0.07539037771407697	-0.2765271407693466	0.10155604245389382	-0.22705672059793508	0.10210607055579536
HCS2021_MJC	HCS2021	MJC	Male	5246.988513	1523.455152	1148.489697	532.535208	1023.782085	541.804017	1055.801607	795.432336	1187.250171	2091.380358	1091.191605	2206.819161	1405.488492	2308.77606	3059.549589	2367.75939	2912.933883	2468.031051	3121.060776	2097.278691	3236.499579	2039.980599	3801.054309	1562.215626	3823.805022	1420.655634	4470.936414	1386.950874	2970.231975	234.248082	5913.1401349408525	8.68493229500573	0.4423498110762574	-0.028643520460958017	-0.26020303866713157	-0.16480038071415856	-0.28136864151042307	-0.16216206557335616	-0.2739781926642987	-0.1194917513719731	-0.2418404166080737	0.09933132241517985	-0.2571402056705513	0.11987888688896128	-0.2031500521313034	0.1345829367353934
HCS2655_MJC	HCS2655	MJC	Male	5556.557937	3032.353821	923.335588	1826.975451	686.986888	1973.511645	764.981959	2174.40804	756.31584	4078.590733	696.440836	4307.061143	1043.873425	4307.061143	3119.015011	4381.904898	3020.536386	4451.23385	3226.947584	4181.008503	3361.666343	4076.227246	3973.809476	3193.858766	4018.715729	3055.988691	4789.212491	3002.416319	3204.888372	1601.656357	7302.034992433831	8.895908354375262	0.4039735048479606	-0.054565904306336954	-0.23988149451006066	-0.19422974727298442	-0.27156189630797306	-0.1728174487202051	-0.25976603864692255	-0.14561390455788983	-0.2503714185863216	0.11586719939766568	-0.25728822102435495	0.14776913713266346	-0.20959685695477687	0.1458011932124354
HCS2187_MJC	HCS2187	MJC	Female	7455.755943	4149.175482	1552.457493	1935.255231	1214.392824	2069.454438	1273.059144	2370.852657	985.5941760000001	4838.504742	882.194787	5170.702779	1320.725529	5161.902831	3778.844337	5399.501427	3602.112048	5503.634145	3882.977055	5184.63603	4111.775703	5092.236576	5167.036134	4165.30872	5256.502272	4001.043024	6269.96295	4055.30937	3923.3101500000002	1822.322565	9342.086902062629	9.142284943316222	0.43433389834271846	-0.05497603323766584	-0.22733963440359528	-0.19680259334078462	-0.26110786858347895	-0.17724364623938013	-0.2501493504464108	-0.14617779922396879	-0.24176984287869502	0.12011832222215206	-0.24749174671515906	0.1570844053763471	-0.20110720120057307	0.14924750830915373
HCS1457_MJC	HCS1457	MJC	Male	6381.561096	2589.653544	994.064616	1148.22012	813.686784	1308.732552	882.02376	1450.1742	925.72764	3573.388152	867.720672	3861.039144	1188.745536	3831.638352	3692.580552	3995.329248	3524.12196	4097.040096	3706.88364	3622.654344	3872.958384	3476.445	4603.210488	2662.758216	4642.146672	2507.01348	5603.6320319999995	2458.541904	3862.628376	738.99288	8362.413902614333	9.031502408731983	0.40126114743106944	-0.040052347216118854	-0.25468925748909305	-0.1806694052468826	-0.2755254142859398	-0.1603573295827262	-0.26649643463158806	-0.14363210460021575	-0.24866158848386088	0.11082265725405713	-0.25387514574548015	0.1458910990992099	-0.21547166309599716	0.1404367204814848
HCS2825_MJC	HCS2825	MJC	Female	8.729127	5.934951	1.785564	3.37689	1.396197	3.5604359999999997	1.4701499999999998	3.945348	1.3266989999999999	6.672699	1.22067	7.11018	1.818531	7.171659	4.720518	7.487964	4.462128	7.581519	4.819419	7.048700999999999	5.073354	6.942672	6.288678	5.882382	6.342137999999999	5.607953999999999	7.468362	5.697054	4.851495	3.199581	10.968550905343877	2.395032169421646	0.420044964136565	-0.040637276680766166	-0.23881916086287924	-0.19511280952453594	-0.27210837916870156	-0.17413767415574585	-0.26112600375230277	-0.14005132758117292	-0.24377717341070218	0.10896036804015503	-0.24850481821201587	0.1499074488404863	-0.19364066139288058	0.14878973953865854
HCS2317_MJC	HCS2317	MJC	Male	5123.197268	1581.650406	1529.859793	686.080143	1454.7925	733.797337	1462.9393380000001	822.248721	1508.328864	2059.98618	1449.555247	2207.211181	1746.332917	2228.74211	3309.943896	2323.5945810000003	3241.8596070000003	2399.243791	3439.1294700000003	2004.1221480000002	3526.9989370000003	1931.96444	3936.086588	1490.871354	3965.7643550000003	1402.4199700000001	4502.873746	1467.594674	3237.786188	311.907512	5341.166999285172	8.58319944727001	0.4200220690957523	-0.01526843438211229	-0.26296471205237365	-0.1583859451128217	-0.2770124808033085	-0.14878887104537183	-0.2747994441132698	-0.13201501400242352	-0.2577043135573967	0.10071054095795626	-0.26764265455809266	0.12914042190678854	-0.21179594857390374	0.1310157300770818
HCS1456_MJC	HCS1456	MJC	Female	5633.01284	2104.6421600000003	775.39448	802.27265	520.45911	1008.3386200000001	625.52832	1180.1960100000001	730.59753	3160.2212000000004	677.6556800000001	3418.41453	1183.45397	3429.81739	3155.33426	3421.6724900000004	2915.05971	3506.3794500000004	3211.53407	3156.1487500000003	3316.6032800000003	3088.54608	4012.17774	2254.50832	4046.38632	2149.4391100000003	4847.844480000001	2125.00441	3020.12892	511.49972	7503.36559631528	8.923106945043319	0.40830576985717093	-0.044880125026576664	-0.24678257591169642	-0.20081211572567254	-0.2801303161202593	-0.1723980699208027	-0.26550157316213363	-0.14972494834161437	-0.24422766575188956	0.1145331683992756	-0.25032211626349116	0.14942054345878386	-0.18282953517484554	0.14902444697358366
HCS2026_MJC	HCS2026	MJC	Male	7859.8285000000005	5233.912740000001	1646.89878	3635.8833600000003	1505.1775200000002	3785.7495200000003	1580.1106000000002	3950.2765000000004	1571.9657000000002	6230.03401	1463.6385300000002	6563.16042	1909.1645600000002	6540.354700000001	4547.29767	6742.348220000001	4394.17355	6821.35375	4607.569930000001	6435.28549	4839.69958	6312.297500000001	5644.4157000000005	5372.37604	5756.815320000001	5174.454970000001	6757.823530000001	5183.414360000001	4472.36459	3259.58898	9263.734364949709	9.13386252549728	0.4263405836589298	-0.04563614987113637	-0.25530476097788585	-0.17753135709288625	-0.26972874268592256	-0.16041859633534042	-0.2605690454097258	-0.14306986847365274	-0.24656472868559495	0.10317655465336104	-0.2560505721918026	0.13994594080710115	-0.20810663613316047	0.13456462190639354
HCS3259_MJC	HCS3259	MJC	Male	5054.171004	1628.387367	448.007727	334.440898	218.191388	421.180917	271.845008	617.910857	263.796965	2454.653115	185.104989	2713.978945	497.190212	2705.036675	2629.9216069999998	2803.401645	2501.152919	2878.516713	2708.613583	2602.20057	2864.209081	2520.825913	3492.850662	1756.261828	3562.600368	1628.387367	4261.885882	1641.800772	2559.277674	172.585811	7204.368522139794	8.882442860198429	0.40919423418478224	-0.05011623158533805	-0.24311512482435496	-0.18718895575141178	-0.2742642673996953	-0.1729942918280355	-0.26500404827957347	-0.14612782148883918	-0.2491890945538157	0.10902790533123827	-0.2576843066820435	0.1458910741879738	-0.2144129254426819	0.14175051040460473
HCS2532_MJC	HCS2532	MJC	Female	7510.099448	2728.769908	1808.840332	627.466416	1401.164412	786.1055240000001	1478.268336	1107.815	1189.3501840000001	3482.084108	1051.0948720000001	3844.561176	1487.130856	3966.863952	4255.782104	4308.957224	4028.901592	4444.55378	4382.516140000001	4052.8303960000003	4589.8991080000005	3950.9114160000004	5449.563548	2993.7592560000003	5526.667472	2827.14388	6492.682152	2830.688888	4148.545612	585.812572	9483.219697009845	9.15727916807396	0.40359879145872196	-0.06845810613931133	-0.22632833193218355	-0.2040399073449694	-0.26667568252722773	-0.181398471121625	-0.253862966839182	-0.14881216677067077	-0.24888011784540764	0.10436168581642738	-0.25793480686302594	0.14455400721170336	-0.2104325932899635	0.15079192545548517
HCS1690_MJC	HCS1690	MJC	Male	10588.793740000001	2872.74449	3555.6672200000003	828.8642950000001	3163.9293350000003	1181.4982200000002	3282.6377850000003	1547.39956	3343.3885800000003	4274.90077	3202.3350100000002	4627.534695	3757.4715850000002	4649.879815	6968.186015	4894.279565000001	6706.329140000001	5001.815455	7088.291035	4303.530455	7293.586825	4152.700895	8336.126330000001	2997.737505	8410.144540000001	2782.6657250000003	9594.4359	2774.286305	7106.4464450000005	398.72073500000005	11223.917361460197	9.325802259091276	0.39579281237084174	-0.04394144460617845	-0.24266011903150247	-0.1966923496129712	-0.2762157126030344	-0.1636595337380512	-0.2641015455629832	-0.1314417009279185	-0.2472331197668205	0.11220264108953176	-0.2582698225062164	0.1445540271696982	-0.20859672716084682	0.14414798254924607
HCS2836_MJC	HCS2836	MJC	Male	8.602965	2.711718	1.5144389999999999	0.8580939999999999	1.255425	0.987601	1.340001	1.311809	1.25983	3.9706669999999997	1.146181	4.262277999999999	1.623683	4.302804	4.813784	4.376808	4.592652999999999	4.514244	4.90717	4.003264	5.106275999999999	3.88521	6.125592999999999	2.7610539999999997	6.1828579999999995	2.573401	7.366040999999999	2.5416849999999998	4.841095	0.544458	10.758941927100034	2.375737215985906	0.4233841527417734	-0.04149126094726572	-0.24585172313712123	-0.17778948569646594	-0.2693511803028617	-0.16440145124277888	-0.2598430026060474	-0.13465594284390703	-0.25375626842716226	0.11310442602933148	-0.26281100311152333	0.14095147049566656	-0.21818569679616345	0.14225222654719355
HCS1554_MJC	HCS1554	MJC	Male	9.013792	2.362376	2.279829	0.336996	2.037294	0.454434	2.112182	0.7437739999999999	2.061122	3.257628	1.955598	3.605687	2.315571	3.67632	5.385979	3.836308	5.220034	3.911196	5.373214	3.613346	5.55703	3.504418	6.66333	2.5266189999999997	6.7067309999999996	2.37429	7.811329	2.308763	5.3434289999999995	0.283383	10.218344952339235	2.3241846296203597	0.42489702875667046	-0.05122561894519904	-0.2524229636307641	-0.18353023919381636	-0.27502559874272015	-0.16969292381602916	-0.26492012715577007	-0.14214931894581345	-0.245560169057334	0.10374790201724572	-0.25245956337904363	0.1388514186219631	-0.21659294294213732	0.1422034901375043
HCS2654_MJC	HCS2654	MJC	Female	6146.38962	4200.54768	1257.76203	2391.120585	1041.55737	2529.2513400000003	1069.0119300000001	2781.49011	1037.267595	4823.42301	923.15958	5162.315235	1321.2507	5190.627750000001	3363.1836000000003	5366.508525	3191.5926	5459.167665	3528.768915	5008.74129	3698.644005	4894.633275	4384.15005	4149.9283350000005	4451.07054	3960.32028	5321.03691	4031.530545	3542.496195	2184.35343	7787.3806662260295	8.960259839219201	0.4108854436929826	-0.037677679045324125	-0.24171674845634925	-0.20049184483378096	-0.26756150918247745	-0.1797767646863603	-0.26049317951511863	-0.14783367850650428	-0.23598484264984013	0.11415242381501661	-0.24578017308125874	0.15926823897026723	-0.194429873985973	0.15726300641649155
HCS1553_MJC	HCS1553	MJC	Male	5765.477604	4402.672608	1067.709426	2895.002514	880.687818	2983.147944	940.473414	3229.955148	891.4185659999999	5029.654884	859.992804	5335.481202	1180.38228	5314.786188	3199.295868	5484.945192	3029.136864	5557.760982	3293.573154	5169.92109	3441.50418	5096.338818	4135.17039	4385.043522	4191.890058	4254.741582	4982.133	4271.604186	3216.924954	2690.35182	7262.010103171327	8.890411943211447	0.4167196064889786	-0.037403899598744336	-0.24806588258849557	-0.187683071547458	-0.2727813160215276	-0.17327569340947568	-0.2615883613138631	-0.14005906584310268	-0.24656359487442636	0.1080501703211362	-0.24718892067451195	0.15056362708164292	-0.20337467436102347	0.1438370789990457
HCS2026_MNC	HCS2026	MNC	Male	4447.342872	1240.5954960000001	1063.840428	559.39338	904.959468	638.8338600000001	922.8335760000001	772.558668	886.423356	1702.6742880000002	977.1179040000001	2042.2823400000002	1132.688844	1980.7159680000002	2352.762216	1939.009716	2262.067668	2031.028272	2395.1304720000003	1715.9143680000002	2539.447344	1641.7699200000002	2895.605496	1327.9800240000002	2908.1835720000004	1278.991728	3014.104212	1292.893812	2305.097928	400.51242	4471.680635358387	8.405519598008961	0.5331745312830983	-0.04835346674838069	-0.23190672256003309	-0.1745066460629989	-0.26697017217480246	-0.15541876929248052	-0.26187012175874536	-0.1254951424793326	-0.262584982440967	0.0841070789308383	-0.23978544621689726	0.15945146016039013	-0.2052320865825705	0.14448285928733803
HCS1809_MNC	HCS1809	MNC	Female	3379.687856	855.233008	463.02424	147.85648	231.901216	213.224608	249.02143999999998	357.96832	201.551728	1283.2386079999999	219.450144	1571.169648	362.637472	1510.470672	1465.335536	1457.553616	1389.8509119999999	1526.034512	1442.7679679999999	1333.821088	1582.064336	1270.009344	1949.37096	965.736272	2031.08112	883.24792	2185.941328	896.477184	1448.993504	108.168688	4034.8262574002288	8.302718520892286	0.5286257045137142	-0.06375810994739493	-0.207460636719148	-0.18731471750400225	-0.2634806406179869	-0.16700413638117748	-0.25665275659266	-0.13142594338179098	-0.2519366937117837	0.09905498931472662	-0.24245598589092407	0.1700433444895079	-0.20795104471803133	0.15252040089542537
HCS2655_MNC	HCS2655	MNC	Male	4045.02855	2093.810212	949.38113	1492.41236	749.1614519999999	1564.077706	763.198994	1678.594496	653.85393	2637.5802599999997	667.891472	2985.563538	801.61753	2923.502826	1990.3756919999998	2862.1809319999998	1906.889258	2905.771194	1953.434792	2803.8143099999998	2068.6904	2758.0075939999997	2471.3462099999997	2398.942046	2551.877372	2274.8206219999997	2685.60343	2260.7830799999997	1960.822972	1439.9562819999999	4234.96582815227	8.351130538140323	0.5395200351615353	-0.09630857536577712	-0.2039097470956824	-0.1870735179385578	-0.250008242031829	-0.16675603215560858	-0.24472801634462807	-0.13979204753118765	-0.25427267153833505	0.08946144384341662	-0.24522470903886473	0.17133434157477648	-0.21442831580884741	0.15451200659272207
HCS2187_MNC	HCS2187	MNC	Female	5519.1107999999995	1718.2474399999999	1524.632032	723.735824	1289.57864	778.033872	1326.015488	1030.948464	1262.429616	2329.10048	1253.8562399999998	2789.9194399999997	1407.46256	2727.0480159999997	3007.82608	2645.600944	2922.806768	2749.910352	3012.8272159999997	2514.85696	3130.711136	2464.8456	3695.839504	1940.440768	3732.276352	1849.705872	3931.607344	1876.8548959999998	2944.954656	633.0009279999999	5634.572652557663	8.636676585542597	0.5038422955619495	-0.0747217689420811	-0.2188061985499311	-0.19623784697787308	-0.25973967838104267	-0.1833365207850522	-0.24980650748546404	-0.13902770327749966	-0.2432128182672298	0.09231711742506979	-0.23843268181426913	0.17404827228848188	-0.21193169212077506	0.16082050484247631
HCS2230_MNC	HCS2230	MNC	Female	5008.948324	1416.522197	1135.140243	367.893797	887.838712	498.972347	913.180565	660.635892	762.003304	1825.487273	776.858873	2244.064776	949.008702	2203.867354	2447.673457	2163.669932	2288.631483	2221.344494	2431.070174	1966.17825	2532.437586	1900.638975	3117.047919	1391.180344	3142.389772	1321.271784	3339.007597	1331.758068	2410.971463	226.328963	5334.750729440085	8.58199743901542	0.5367926085805999	-0.05243310287154261	-0.2068075311476075	-0.18669736847004975	-0.2510113429385933	-0.15822683898109594	-0.24365300735322407	-0.1282787335446713	-0.2530953455157677	0.09294607328300422	-0.24367900967906622	0.1710161093041664	-0.21191238340581114	0.1607424339897454
HCS1015_MNC	HCS1015	MNC	Female	5303.541308	1356.637548	2792.921136	1100.885264	2596.460904	1147.787932	2643.3635719999997	1275.2215959999999	2472.567064	1969.912056	2485.841404	2285.841348	2566.3723999999997	2221.23956	3666.372708	2157.522728	3569.027548	2221.23956	3730.08954	2076.991732	3764.602824	2068.142172	4075.2223799999997	1786.726164	4152.213552	1680.531444	4400.001232	1650.44294	3614.160304	1061.9472	3573.3541297005195	8.181259965818624	0.5163285335330976	-0.1244192027797783	-0.1934893974068073	-0.1730069714370168	-0.248079153880767	-0.1578436882536051	-0.23372665568505518	-0.1224593516398961	-0.2743441620896484	0.07552852634713716	-0.2676460721842473	0.16387957802643943	-0.2452930263503336	0.14508574654779507
HCS2188_MNC	HCS2188	MNC	Female	5501.571878999999	1280.826456	1969.915781	318.447237	1752.925951	464.47552799999994	1788.1134909999998	597.601721	1686.0696249999999	1773.452016	1654.9872979999998	2172.830595	1810.398933	2110.6659409999997	3137.55565	2018.0054189999998	3088.2930939999997	2043.809615	3132.2775189999998	1866.6989969999997	3292.3808259999996	1804.5343429999998	3766.8261569999995	1405.1557639999999	3802.6001559999995	1316.6004549999998	4081.7546399999997	1289.623341	3123.4806339999996	256.282583	4914.540481932358	8.49995353521609	0.5264911135996382	-0.06443647621117583	-0.20886698929934636	-0.20044112699301858	-0.2505196914737461	-0.16716727319969224	-0.24111719515585908	-0.1406072275575385	-0.24189853433551742	0.10057245601106735	-0.2414816633474837	0.18218498071472608	-0.21078108368472556	0.16697320347870254
HCS1807_MNC	HCS1807	MNC	Female	4209.272131	1027.133951	781.41263	335.160116	615.715494	392.58923699999997	619.481338	523.452316	539.457153	1404.659812	534.749848	1708.7517149999999	681.617764	1688.981034	1923.404823	1664.503048	1853.736709	1710.6346369999999	1904.575603	1434.786564	1964.829107	1425.371954	2481.6911959999998	1073.26554	2535.354473	1019.602263	2701.051609	1019.602263	1954.473036	165.697136	4451.145820147351	8.400916829689587	0.567127018613015	-0.058134295820240676	-0.21706148254952376	-0.16016583731942075	-0.2535459662787899	-0.14453130290137298	-0.2505433945000422	-0.11499596927203079	-0.25441025899883685	0.08596021138854248	-0.25072650458715107	0.15447976377942196	-0.21771046435658362	0.14768924077090734
HCS1806_MNC	HCS1806	MNC	Male	5752.240868000001	1896.98259	1325.1722960000002	557.844778	1048.965424	595.862016	1024.913702	824.741306	810.77579	2249.223938	867.413716	2731.03424	1062.93094	2664.310108	2649.56873	2743.4480320000002	2550.258394	2790.775614	2683.706658	2406.7239240000004	2864.482504	2353.9653080000003	3512.327274	1863.6205240000002	3541.034168	1801.551564	3745.8617360000003	1806.206736	2869.1376760000003	476.379268	6144.073441087394	8.723243228058053	0.5408442918988214	-0.0658198206731535	-0.20655020214617528	-0.18567262840896065	-0.25041608192340886	-0.1733643825371873	-0.24920584859891406	-0.13577065836196534	-0.252465161927549	0.10012118728623175	-0.23293782163972868	0.17676286173809203	-0.20253252299413846	0.16174558380493387
HCS2737_MNC	HCS2737	MNC	Male	4270.978836	1286.406984	829.7953	472.759052	589.378932	531.966068	574.12864	731.11694	427.905252	1804.019836	420.728644	2183.4829839999998	566.952032	2135.04088	1923.330944	2117.09936	1876.682992	2206.80696	1906.2865	1981.640884	2048.921584	1909.874804	2536.9309279999998	1463.130956	2589.858412	1377.01166	2870.6432	1387.776572	2007.656088	385.74268	4871.740483331247	8.491206541002862	0.5245445066817424	-0.08608406559292202	-0.1971766467888032	-0.1868639609346977	-0.24525533089388749	-0.1700772759258756	-0.24449153503898258	-0.12899695169319256	-0.2536757409864821	0.09410669637850039	-0.2478976689438665	0.17190588908179505	-0.21871802932787415	0.15920318194039682
HCS1591_MNC	HCS1591	MNC	Male	5307.721194	1314.600316	967.567354	503.960012	688.685568	578.38827	688.685568	816.917386	626.811474	2172.7670980000003	599.9096940000001	2704.525616	790.912332	2608.575934	2518.006608	2455.235788	2335.97123	2571.810168	2437.301268	2355.6992020000002	2499.175362	2318.03671	3153.785342	1724.404098	3195.9314640000002	1621.280608	3769.836104	1553.129432	2520.696786	435.808836	6073.405884916007	8.711674827999188	0.5188252884041964	-0.09548207148997756	-0.20510719035531694	-0.18904829057342037	-0.2503590353373962	-0.17414141858561127	-0.24809143253099236	-0.13483113486813025	-0.2456170431769058	0.08969115240544312	-0.24511887358614348	0.1774299550072841	-0.2143839606116822	0.1599082944968159
HCS2681_MNC	HCS2681	MNC	Female	4961.3976	1480.7912	1222.0656	604.7416	956.2624	625.9744	961.7672	864.2536	807.6328	2197.988	823.3608	2553.4408	994.0096	2500.752	2415.0344	2422.112	2341.8992	2415.0344	2396.1608	2261.6864	2566.0232	2192.4832	3044.1544	1730.08	3065.3872	1608.1879999999999	3330.404	1592.46	2470.0824	471.84	5273.576267550734	8.570464020028082	0.529580522549024	-0.08340949714308765	-0.19469514087935771	-0.19461242138106669	-0.2447479478081421	-0.18650427784516743	-0.24012395185523627	-0.1414286922926676	-0.24940350212823084	0.1143853748903835	-0.24126049696962612	0.1815952540184549	-0.20944083458648544	0.16911954850209704
HCS2228_MNC	HCS2228	MNC	Female	5286.975288	1289.979618	882.3389999999999	363.523668	666.165945	434.110788	670.57764	654.6955379999999	569.108655	1933.204749	564.69696	2396.432724	754.399845	2321.433909	2394.668046	2264.081874	2281.728654	2328.492621	2241.14106	2073.49665	2372.609571	2060.261565	3077.598432	1518.505419	3174.655722	1377.331179	3474.650982	1369.390128	2403.491436	284.113158	5899.110524550316	8.682556859977804	0.5460302650061576	-0.07803556397128185	-0.21389240053000536	-0.18045723455391446	-0.24974333350174835	-0.1657162719042073	-0.24618184231179793	-0.12833639014588147	-0.2472867843195153	0.09052954562927035	-0.2423027311508298	0.16904810663303113	-0.21086644664359966	0.15402107451718097
HCS2658_MNC	HCS2658	MNC	Female	5243.305668	2922.0947579999997	1200.070284	1850.1790799999999	937.82013	1880.7324959999999	937.82013	2100.54735	749.407398	3281.0973959999997	651.806208	3658.771566	847.0085879999999	3664.7125079999996	2468.885754	3731.7602819999997	2397.59445	3778.439112	2470.583166	3517.037664	2545.2692939999997	3494.9713079999997	3135.9686699999997	3050.249364	3245.451744	2904.2719319999997	3647.7383879999998	2891.541342	2472.280578	1765.30848	5634.838070427844	8.636723689668404	0.5370711634352062	-0.07651315204946166	-0.20168735004103583	-0.17483200480951488	-0.24726260082094548	-0.16345505731005666	-0.24227589869246902	-0.1246584574036653	-0.24878790376580245	0.08851900880063394	-0.25745087044908077	0.15735636200820882	-0.22274187108996238	0.153973476128894
HCS2226_MNC	HCS2226	MNC	Female	4616.934999	2645.65172	642.3205979999999	1424.424341	371.61860499999995	1497.3843239999999	400.257103	1711.49119	186.15023699999998	3000.905469	141.146883	3400.4807029999997	326.615251	3372.524074	1941.281043	3429.8010699999995	1879.9128329999999	3465.258258	1952.8728159999998	3160.462815	2161.5247299999996	3058.182465	2612.922008	2713.156751	2668.8352659999996	2634.7418159999997	3187.0557059999996	2612.240139	2083.791664	1328.280812	5704.968963523745	8.64909282205767	0.5119245239352829	-0.06622276976816681	-0.20878275729295034	-0.18569108553367952	-0.25415741592271	-0.1666485063234918	-0.24416376979828391	-0.13006142925057002	-0.25114405685818264	0.09953399839327248	-0.24962931950719502	0.1700845465038176	-0.21793640950532264	0.1608836411940926
HCS1482_MNC	HCS1482	MNC	Male	5012.149287	1459.022637	773.365224	558.897219	527.5272719999999	597.9496019999999	540.331332	822.0206519999999	360.434289	2091.543201	320.741703	2364.269679	505.76036999999997	2368.7511	2311.773033	2558.2511879999997	2165.166546	2567.854233	2267.599026	2352.105822	2464.7815499999997	2245.191921	2978.8645589999996	1793.2086029999998	2996.15004	1704.860589	3435.3292979999997	1670.2896269999999	2214.462177	413.57113799999996	5938.467473542778	8.68920637798161	0.5143359976700272	-0.09374492631069045	-0.21318039861370702	-0.17291664914507612	-0.2537859540143123	-0.1621214780414994	-0.24780337349336706	-0.12472434854872386	-0.2562735190682253	0.09180131310018193	-0.25829094011604486	0.13834656614533603	-0.22705725479593505	0.13592125405359895
HCS2825_MNC	HCS2825	MNC	Female	6697.270775999999	2736.856836	1550.975244	1112.3246399999998	1323.1281	1198.4400959999998	1305.1873799999998	1426.2872399999999	1066.5758039999998	2862.441876	969.6959159999999	3193.44816	1350.9362159999998	3278.6665799999996	3271.490292	3318.136164	3164.743008	3449.10342	3209.594808	2828.354508	3510.9989039999996	2714.4309359999997	4132.644851999999	2412.1298039999997	4224.142524	2298.206232	4445.710416	2355.616536	3345.9442799999997	867.433812	6903.616175278334	8.839800636675294	0.5545154672702867	-0.023123821959987016	-0.22049269368746205	-0.1622662012663144	-0.2519631470011965	-0.14553238076738237	-0.25021704399935035	-0.11220758787405277	-0.2577559349539943	0.10084154803484341	-0.2655255936907533	0.1506828815199944	-0.20893714479073838	0.15572510425346367
HCS1633_MNC	HCS1633	MNC	Male	4541.396112	3135.589361	1014.933222	2325.1718730000002	749.253904	2369.133199	792.259549	2535.4216930000002	606.857435	3532.196976	606.857435	3952.696616	742.564137	3883.887584	2200.933343	3903.001204	2119.700458	3930.715953	2140.72544	3803.61038	2233.426497	3778.762674	2746.627194	3320.991475	2821.170312	3240.714271	3032.375813	3228.290418	2147.415207	2244.894669	4880.751722505014	8.493054528480949	0.5374832525755546	-0.08541103422948397	-0.20193512135501607	-0.1766386779171761	-0.2552250090202624	-0.16194677494950793	-0.24292766274391772	-0.1288134314390884	-0.2594233388231583	0.07966870491019531	-0.2505834578833881	0.16546328874501773	-0.2240766277118281	0.14859470216119663
HCS2656_MNC	HCS2656	MNC	Male	4825.242864	1855.190226	966.2589179999999	1133.01759	726.8795339999999	1209.6727859999999	732.258846	1405.3452599999998	603.155358	2620.3973579999997	621.98295	3069.5699099999997	789.4140359999999	2992.914714	2171.2248059999997	2935.7595239999996	2136.259278	3015.77679	2190.052398	2783.121546	2376.9834899999996	2711.1732479999996	2859.776742	2299.65588	2912.2250339999996	2165.8454939999997	3089.069916	2170.552392	2271.414492	1065.77619	5304.844929650001	8.576375819640642	0.5383448227450434	-0.10941665894082282	-0.20212624142305935	-0.19396330020479963	-0.24627565785608393	-0.17617673953422655	-0.24252523967125256	-0.13926531980544807	-0.25012362346761596	0.09277892853287986	-0.24058769851227182	0.17713070470713776	-0.20974239030135755	0.1604836514475741
HCS2683_MNC	HCS2683	MNC	Female	4483.234316	870.1839980000001	952.276828	361.208452	721.451106	411.429948	733.0406820000001	564.99183	621.008114	1602.258882	605.555346	2018.51782	721.451106	1972.1595160000002	2174.011298	1840.8109880000002	2088.055276	1913.245838	2106.4054380000002	1832.1188060000002	2248.377744	1812.802846	2664.6366820000003	1324.109058	2740.934724	1212.0764900000001	3134.980308	1162.820792	2147.934752	256.902268	4893.270277455877	8.495616127338872	0.5301488142318083	-0.11155513787480378	-0.20018064894871254	-0.17796826033776308	-0.24687066640772096	-0.1650700392642049	-0.24276674434986784	-0.13366598432208504	-0.25414945741081857	0.08083807322842074	-0.2527940989755482	0.16607464844676237	-0.22927203556280173	0.15534490030962433
HCS1592_MNC	HCS1592	MNC	Male	5930.374772	1304.179114	1652.020132	428.734278	1327.548278	518.615678	1342.828116	713.658316	1157.672432	1985.480126	1133.404454	2619.143996	1288.000462	2484.321896	3168.31935	2444.77408	3002.03876	2495.107664	3008.330458	2331.523516	3133.265604	2316.243678	3757.04252	1770.66358	3821.757128	1651.121318	4241.503266	1581.91264	3103.604742	359.5256	6084.624936991969	8.713520366215803	0.5196520127715549	-0.10632203820718489	-0.19739744627947836	-0.18775348670010636	-0.2492826993750853	-0.16820072482241427	-0.24387099080539434	-0.13632657964264538	-0.25537797402389467	0.07603691931147957	-0.2501064198755826	0.18012107123932106	-0.22643997416232134	0.1558568627318302
HCS1554_MNC	HCS1554	MNC	Male	6218.732962	1997.407607	1117.330656	852.3227440000001	859.48512	958.8630870000001	881.8675450000001	1178.210852	729.667055	2783.478373	735.934134	3164.874895	943.643038	3176.513756	3025.208563	3075.345195	2864.9504	3126.377124	2855.102133	2735.1323350000002	3065.496928	2617.8484280000002	3727.121411	2160.351661	3771.886261	2048.439536	4551.689948	2042.1724570000001	3008.19792	723.399976	7006.369948849183	8.854575006937853	0.521149397100093	-0.06033160681307666	-0.21837123004427075	-0.17548977892634515	-0.2541879603166274	-0.1578229643654946	-0.24889390279950308	-0.12669539239114502	-0.25529694603614805	0.10414080045531095	-0.25082124965738994	0.1585624284416546	-0.22095438286573307	0.15821565375296887
HCS1027_MNC	HCS1027	MNC	Female	3502.7519	912.755932	601.92921	301.984824	424.411104	317.62818200000004	424.411104	510.789646	383.602344	1383.416964	457.73825800000003	1635.75113	569.962348	1626.909232	1710.56719	1624.188648	1614.666604	1713.2877740000001	1757.497264	1364.3728760000001	1879.243398	1305.200174	2147.220922	1003.2153500000001	2188.029682	937.921334	2418.599176	952.884546	1605.14456	93.180002	4045.3799085261626	8.305330745607963	0.5082165446447297	-0.051072176370561356	-0.21566336585641968	-0.17680521109703268	-0.2594481256533335	-0.1713033415134783	-0.25771699133165354	-0.12354459805068281	-0.26009160447108953	0.09309730640470784	-0.23963160193553074	0.1549029194873662	-0.21182908481662618	0.15170992141647172
HCS1590_MNC	HCS1590	MNC	Female	4938.21086	1510.03142	924.4728200000001	428.52243000000004	707.9935800000001	505.70970000000005	730.1738300000001	662.7458700000001	509.25854000000004	1996.2225	464.89804000000004	2420.30888	649.43772	2375.06117	2306.746	2474.42869	2203.82964	2526.77408	2176.32613	2226.0098900000003	2280.1297	2190.52149	2960.6197700000002	1672.39085	2996.9953800000003	1564.1512300000002	3420.19455	1564.1512300000002	2176.32613	302.53861	5709.16846750213	8.649828664637672	0.5170645089093401	-0.08021439433161863	-0.20574594028009796	-0.1886420768053547	-0.24199968329992155	-0.17081688803570175	-0.23497035237885325	-0.14379271236432567	-0.24663203073880266	0.09360579027380148	-0.24588767467357994	0.16840983239337268	-0.2144705802365066	0.1568446890306195
HCS1965_MNC	HCS1965	MNC	Male	5020.847622	3043.484752	958.607475	1988.640605	673.656704	2072.847693	703.7306639999999	2248.780359	533.81279	3510.3829809999997	479.679662	3855.481672	685.686288	3886.307481	2313.439373	3912.622196	2199.158325	3924.65178	2249.532208	3643.460254	2462.305475	3546.471733	3013.410792	3188.591609	3092.354937	3097.61788	3214.154475	3080.325353	2309.680128	1915.711252	5625.9613134078345	8.635147112632245	0.5353163590829503	-0.07343673006920444	-0.20620619393173723	-0.18225801106911693	-0.25503350092677585	-0.16182235794523134	-0.2463033660301366	-0.1311519283132614	-0.25192777199629746	0.0962988555009726	-0.2548538476114901	0.15854070106377727	-0.21761923838190572	0.15995221706753468
HCS1245_MNC	HCS1245	MNC	Female	5988.675	1865.325	1130.976	916.9545	874.73925	959.16975	901.2465	1215.4065	810.9255	2847.075	874.73925	3226.0305	1040.655	3230.93925	2839.221	3005.13675	2666.433	3227.994	2789.15175	2724.35625	3012.99075	2634.03525	3536.2635	2105.85375	3567.6795	2025.35025	4090.95225	1973.3175	2661.52425	693.1155	6589.118798047352	8.79317490050502	0.5369749485311892	-0.06453363657872183	-0.20779321168448295	-0.1856313797013705	-0.24660771073177176	-0.17786414084230034	-0.24130942612321157	-0.13900483589468599	-0.2470622318563224	0.11006166566664449	-0.2356414867152143	0.16747947787916365	-0.21015358920629273	0.1673679881826321
HCS1022_MNC	HCS1022	MNC	Female	3436.4694280000003	1562.672556	408.956608	896.355324	262.648856	936.017064	284.683156	1052.358168	193.90184000000002	1923.153704	222.98711600000001	2243.973112	342.85370800000004	2167.293748	1506.264748	2207.83686	1420.771664	2266.888784	1541.519628	2028.9183440000002	1694.8783560000002	1970.7477920000001	2058.8849920000002	1675.488172	2092.377128	1620.843108	2263.363296	1606.741156	1490.4000520000002	801.167148	4122.613901189046	8.324242683206483	0.5206042263135429	-0.06513159064448187	-0.22613207710132768	-0.16989046806363037	-0.2608758371411057	-0.15748707359695063	-0.25334369254362266	-0.12965647720269072	-0.25889842780073025	0.08344978380143295	-0.2458996094160491	0.16057716658799606	-0.21817425198721496	0.13981357329248456
HCS2837_MNC	HCS2837	MNC	Male	5442.793428	1657.862366	1316.247231	573.748793	1101.400122	654.419355	1106.339136	811.644634	976.2784340000001	2033.2274300000001	963.1077300000001	2364.9645370000003	1119.5098400000002	2333.684115	2766.671009	2369.080382	2644.018828	2423.409536	2740.329601	2069.446866	2816.061149	2024.172571	3434.2610680000003	1621.64293	3482.828039	1554.143072	3752.0043020000003	1545.911382	2766.671009	484.846541	5566.289407909498	8.624483936405955	0.5411692452239135	-0.049499326838881266	-0.21874681332771373	-0.17093660002500025	-0.25587625275568454	-0.15264598105509408	-0.25216602260007653	-0.12446494436898663	-0.25375643716896423	0.09739312375985448	-0.2502853005132429	0.15714554701392397	-0.22261439967247312	0.14877431044470435
HCS1878_MNC	HCS1878	MNC	Female	5622.119132	1273.1482680000001	2041.91344	342.8586	1851.4364400000002	396.954068	1865.1507840000002	565.335736	1715.816816	1608.387788	1679.245232	1990.1036960000001	1846.864992	1921.531976	3235.061368	1908.5795400000002	3189.346888	1994.675144	3185.5373480000003	1740.197872	3317.347432	1644.959372	3807.254276	1308.957944	4006.8741720000003	1227.433788	4224.779860000001	1204.576548	3299.0616400000004	197.334172	4922.179147448707	8.501506627576061	0.5327472671022896	-0.05865642695363278	-0.21301005939615997	-0.17185005519069974	-0.2504891362357791	-0.156835000974423	-0.2441433888620991	-0.12298068781908635	-0.25228597137586445	0.09199494661175317	-0.2516663459125297	0.1700091417792246	-0.21902604258057032	0.15265116781999863
HCS2821_MNC	HCS2821	MNC	Male	4684.25771	1202.42651	799.62643	374.63821	613.58741	376.34499	472.77806	702.33997	601.63995	1816.0139199999999	617.85436	2133.475	779.14507	2107.01991	2207.7199299999997	2024.24108	2008.02667	2166.7572099999998	2202.59959	1779.31815	2397.17251	1662.40372	2773.5175	1358.59688	2836.66836	1299.71297	3188.2650399999998	1275.81805	2106.1665199999998	216.76106	5240.410734520982	8.564155158693756	0.5338927301943124	-0.05656905373582569	-0.21709212866022598	-0.1802141997883543	-0.25269502687183054	-0.17807653795685216	-0.2764395923728149	-0.11468453924430161	-0.2420301129868984	0.09768246472962916	-0.23615359641827355	0.1582627302214875	-0.20539204909943717	0.151755187982109
HCS2659_MNC	HCS2659	MNC	Female	5790.944058	3441.9996840000003	1311.6663720000001	2124.035874	1058.869218	2151.924528	1045.374708	2411.01912	729.6031740000001	3876.522906	624.345996	4409.106234	877.14315	4360.525998	2667.41481	4358.72673	2552.2616580000004	4463.983908	2629.6301820000003	4177.900296	2788.8654	4140.115668	3533.762352	3603.0341700000004	3603.9338040000002	3504.974064	3786.559506	3504.974064	2601.741528	2081.753076	6382.07729268546	8.761248917809267	0.5313707152691851	-0.0870561377989514	-0.19754021217300932	-0.19189824890063778	-0.23632250842994418	-0.18173813444177125	-0.23252971866964361	-0.14110577395641624	-0.2484113806111281	0.09488486942647795	-0.2527847638408589	0.17997376573180152	-0.2143559590862626	0.16678052839098387
HCS1026_MNC	HCS1026	MNC	Female	5445.836225	1144.8581100000001	941.266915	251.97834	665.5514850000001	336.884085	675.5941	532.258595	456.4825	1981.1340500000001	523.128945	2599.211355	779.67211	2470.48329	2433.0517250000003	2330.799645	2343.581155	2358.188595	2299.758835	2190.203035	2423.922075	2190.203035	3146.07739	1567.560905	3188.986745	1448.875455	3711.202725	1429.70319	2376.4478950000002	151.55219	6274.61953070693	8.744268129605093	0.5315041533622158	-0.0984206716280999	-0.19908880820525654	-0.19212588574538703	-0.24216917414174857	-0.17549452739081875	-0.2383649627285067	-0.14432701710897983	-0.25713165955621603	0.09005898896355657	-0.23992297804649018	0.18764853254437125	-0.20024080192558308	0.1644561594124539
HCS1404_MNC	HCS1404	MNC	Female	4766.9932499999995	2822.5971299999997	891.62916	2058.9829999999997	636.4943099999999	2122.5429099999997	676.7787599999999	2313.22264	619.48532	3476.10043	671.4074999999999	3887.00182	862.08723	3823.44191	2253.24357	3676.62747	2135.0758499999997	3772.4149399999997	2163.72257	3556.6693299999997	2290.84239	3458.19623	2835.1300699999997	2972.99241	2892.4235099999996	2909.4325	3274.67818	2839.60612	2210.27349	1850.39907	5247.2485420572175	8.565459130976759	0.5376344072594511	-0.060978974102566225	-0.2087350928309455	-0.17939002018311567	-0.25695945690395866	-0.1653848944155363	-0.24790966283475693	-0.12924260877025232	-0.25048185178059473	0.09372238620473144	-0.23774828772565348	0.17172466006775783	-0.20167638398443768	0.15827299253275742
HCS2374_MNC	HCS2374	MNC	Male	6335.126855	1698.937815	1212.772095	368.14723000000004	874.5698550000001	474.71616500000005	918.6066050000001	743.3403400000001	712.514615	2361.250535	643.8172850000001	2985.69165	893.9460250000001	2929.32461	2780.480395	2835.9667	2724.113355	2909.067705	2759.342755	2680.076605	2905.544765	2666.86558	3742.243015	2054.754755	3854.977095	1867.1582	4348.188695	1860.9930550000001	2880.00345	274.78932000000003	7210.436456454999	8.883284763322699	0.5263878713027875	-0.09044737499017388	-0.2039751611333145	-0.19341437828359453	-0.24900579564539244	-0.17330554437181933	-0.23866521715257907	-0.13685687378666692	-0.24135587229146818	0.09059925211858988	-0.24095753524673613	0.17781482206323815	-0.20712591478151862	0.16608894194321294
HCS2684_MNC	HCS2684	MNC	Male	3077.305108	2063.350796	425.306064	1506.29231	308.963282	1510.14472	340.553044	1630.339912	400.65064	2198.955628	320.520512	2355.363474	557.058486	2415.46107	1486.259778	2435.493602	1406.900132	2513.312284	1517.84954	2124.218874	1613.389308	2093.399594	1856.86162	1962.417654	1894.615238	1946.237532	2059.498386	1954.712834	1434.637484	1325.999522	3384.5595457410936	8.126979057453548	0.5464435284196932	-0.009625633333179583	-0.25226740676969345	-0.13774549438416783	-0.28699898984814903	-0.1345403667686298	-0.2759245776333243	-0.0991586904314867	-0.25026547042861974	0.07184342433577334	-0.2714572658219299	0.11991558408512407	-0.2006270729747689	0.13392688541228023
HCS1028_MNC	HCS1028	MNC	Female	4252.235184	827.120286	1568.7685079999999	212.78982599999998	1411.17939	246.62251799999999	1407.618054	383.733954	1345.294674	1094.220486	1393.3727099999999	1293.655302	1510.0064639999998	1282.971294	2484.03186	1335.501	2414.585808	1348.85601	2508.070878	1085.3171459999999	2618.4722939999997	1049.703786	2947.895874	816.436278	2993.3029079999997	764.7969059999999	3298.68747	761.2355699999999	2423.489148	113.072418	3600.5695080540922	8.188847308614118	0.5414515935337806	-0.04162790096475147	-0.21741849149640338	-0.16109415824606665	-0.26057246343278734	-0.1485832174190578	-0.25886260059864613	-0.11039154993974112	-0.26242276326141156	0.08916963598644659	-0.2454015775987673	0.14378589492442362	-0.2130045869553205	0.13855560325934652
HCS2654_MNC	HCS2654	MNC	Female	5431.19185	1148.3409	1974.2569	279.5408	1786.8375	327.98395	1795.57315	524.139	1617.68355	1651.832	1530.32705	2146.58745	1689.15705	2092.58525	2982.8274	1981.40425	2943.91405	2002.05215	2962.97365	1894.8419000000001	3083.68445	1861.4876000000002	3816.6849	1202.3431	3850.0392	1125.31055	4586.21625	1205.5197	3003.4753	208.06730000000002	5126.924412832206	8.542261228712706	0.4987510132817247	-0.07800522054912905	-0.19518686498833213	-0.18573182967569066	-0.2310271539398887	-0.1727464348905584	-0.22570972463470576	-0.13457487862471093	-0.23966558966938173	0.09003810333599195	-0.24767635475591612	0.18776658379990305	-0.21728442316495658	0.17443479406240467
HCS1553_MNC	HCS1553	MNC	Male	4549.872203999999	1816.33974	1107.849552	815.97984	881.1013079999999	863.840196	900.7162079999999	1039.5897	709.274784	2067.41046	653.5684679999999	2429.893812	837.1639319999999	2393.802396	2111.347836	2509.138008	2064.2720759999997	2513.0609879999997	2096.4405119999997	2373.4029	2210.991528	2290.2357239999997	2760.993324	1808.49378	2776.685244	1780.248324	3103.8617759999997	1776.3253439999999	2183.530668	688.875288	4804.011322159177	8.477206540016242	0.5422959397613407	-0.07660614015302289	-0.20026660447237205	-0.18179385252815053	-0.2457029544436899	-0.1651354884203716	-0.2364405755219927	-0.1293511697131676	-0.2453872891227183	0.08952791073872426	-0.2461749057980492	0.16602578787572722	-0.20914545359914513	0.15317159981143322
HCS1021_MNC	HCS1021	MNC	Male	3890.481268	972.3948079999999	699.0779	156.05222799999999	516.866628	185.819416	487.09943999999996	414.034524	394.189732	1366.5845399999998	368.932724	1726.4969039999999	504.23812399999997	1666.9625279999998	1698.533788	1697.631752	1638.999412	1730.105048	1714.7704359999998	1484.751256	1845.565656	1421.608736	2299.2897639999996	1078.835056	2332.6650959999997	1011.1823559999999	2560.880204	1011.1823559999999	1689.513428	109.146356	4421.122966086313	8.394149007528178	0.5358604039112079	-0.07476063277788288	-0.20392980839432506	-0.18836870426500316	-0.24442268710663267	-0.17751374848092555	-0.24598235621834857	-0.12543301115888622	-0.24570408265914015	0.09230632778977356	-0.24343999064065855	0.17399670331457118	-0.21403290662667337	0.15761961942580757
HCS2229_MNC	HCS2229	MNC	Male	5756.30753	1979.35551	1284.1273350000001	1267.769025	1129.632185	1343.19901	1129.632185	1522.2316250000001	1214.15012	2666.4045300000002	1174.16314	2875.42738	1523.14042	2959.945315	3049.91602	2860.88666	2956.310135	2979.03001	3045.372045	2397.40121	3248.942125	2278.349065	3711.51878	1984.80828	3756.95853	1894.837575	4288.603605	1844.85385	3109.89649	840.6353750000001	5838.637192746089	8.672252691183704	0.5282107628516346	-0.020919051298463776	-0.24205643994798196	-0.14772938538959365	-0.26890987837946495	-0.134789897765209	-0.2689608090493324	-0.10388072603533997	-0.2555240871729601	0.0942976660864723	-0.26254381290429724	0.13060225351584898	-0.20266478987704528	0.14518452675863042
HCS1688_MNC	HCS1688	MNC	Male	6169.396128	1185.5805	2291.635908	333.421716	2021.6883480000001	395.436696	2031.90258	593.884632	1875.04116	1714.5318	1802.08236	2128.208196	2000.5302960000001	2091.728796	3518.802924	2055.978984	3459.7062960000003	2109.968496	3503.481576	1966.23966	3629.7003	1966.23966	4158.6516	1494.925812	4210.452348	1405.916076	4566.491292	1395.701844	3534.85386	364.064412	5336.140283037012	8.582257877174364	0.5414391132805069	-0.10169817028938945	-0.2023259314806326	-0.18287483087807194	-0.2514773821737676	-0.1657504707655399	-0.2455035679042159	-0.12883032176857961	-0.2518994973155428	0.08471414828028653	-0.25710491912794237	0.16342244153420002	-0.22058217117246132	0.15260114407560876
HCS2832_MNC	HCS2832	MNC	Male	5815.571251	1646.251285	1297.476754	396.697749	963.789162	465.92017500000003	963.789162	682.462123	701.986397	2136.133069	662.050382	2575.429234	970.001431	2597.615909	2573.6543	2631.339655	2444.9715850000002	2710.324218	2515.081478	2392.611032	2760.02237	2312.739002	3346.638057	1834.394289	3449.584229	1714.586244	3814.333166	1656.900889	2503.544407	386.048145	6286.931190088873	8.746228343530559	0.5527677529342188	-0.0871432158178653	-0.19089726778745958	-0.19276875474164168	-0.24224848814682126	-0.1748838955830539	-0.23773288595677236	-0.1404997156969876	-0.24903617064117683	0.0960774238321439	-0.24639249329944612	0.16646989250285177	-0.19708267527585357	0.16358676934826547
HCS1017_MNC	HCS1017	MNC	Male	3168.589144	2909.7222079999997	769.369888	2238.6928319999997	624.751488	2254.600856	619.689844	2373.187944	485.194732	3131.711452	449.04013199999997	3342.854316	712.2456199999999	3337.7926719999996	1594.41786	3341.408132	1513.431556	3375.393456	1470.769128	3183.050984	1553.2016159999998	3141.83474	1971.148792	2889.4756319999997	2002.241748	2847.5362959999998	2125.89048	2842.474652	1527.893396	2172.1683679999996	3304.1012298618425	8.102919772749557	0.543506454279391	-0.054724079859594196	-0.20479746773970334	-0.17778322587542028	-0.24793900699433463	-0.16804476254642295	-0.24545220982919244	-0.13203056887335587	-0.2605652382445123	0.10216714507995006	-0.2644424852897403	0.16714647935438948	-0.18540297516477322	0.15688286505721916
HCS2186_MNC	HCS2186	MNC	Male	6786.592644	1422.506202	2218.402212	363.83817600000003	1907.6237700000001	397.526896	1918.572604	663.667784	1752.6556580000001	2005.321058	1708.018104	2559.500502	1901.7282440000001	2448.327726	3622.379618	2370.84367	3531.420074	2455.9076880000002	3537.3156	2315.257282	3670.3860440000003	2293.359614	4374.480292	1655.800588	4380.375818	1600.2142000000001	4541.239456	1544.627812	3571.00432	197.92123	6189.966541930014	8.7306849604831	0.5620321701971539	-0.08882916951884944	-0.1962313187695182	-0.1862089699847163	-0.24582881674463794	-0.1754976558316016	-0.23965639998945393	-0.1326954740079228	-0.24431289208108053	0.08828488447808489	-0.24253888596982232	0.178237709324939	-0.21264434933152876	0.15732023458484035
HCS2836_MNC	HCS2836	MNC	Male	6032.138769	1681.0587990000001	1192.780782	462.579174	871.988328	568.919214	907.435008	817.932141	640.698741	2285.424693	640.698741	2828.6450640000003	818.818308	2765.727207	2629.257489	2743.5730320000002	2526.462117	2821.5557280000003	2624.826654	2561.908797	2819.783394	2461.771926	3513.652155	1969.949241	3590.748684	1835.251857	3800.7702630000003	1818.414684	2499.8771070000003	443.969667	6635.552285613906	8.800197181525848	0.5532365478745483	-0.08923932378349266	-0.19730487763045101	-0.19365911436920152	-0.24380420344544382	-0.17236781915790875	-0.23437437286954496	-0.13542793253579377	-0.25003842734333975	0.09088508819207879	-0.24125190570075594	0.17246221909526604	-0.2151043848656439	0.16012633103941654
HCS1691_MNC	HCS1691	MNC	Female	3928.025376	945.4422780000001	717.352152	347.358627	514.508643	394.369569	509.285205	565.8724500000001	442.25108400000005	1469.5272240000002	421.35733200000004	1749.85173	680.788086	1781.192358	1795.1215260000001	1697.61735	1730.699124	1771.6160550000002	1802.956683	1594.0191630000002	1876.0848150000002	1564.419681	2322.688764	1157.86209	2359.25283	1090.827969	2650.0242120000003	1085.604531	1662.7944300000001	228.090126	4343.38574616298	8.376409448798457	0.5434972436101632	-0.07988576568336765	-0.20544657105104602	-0.17786171832692255	-0.25160128303120055	-0.16440890472545108	-0.25058516985093093	-0.12480081564567697	-0.25457973383895854	0.08511443203733268	-0.255885377423714	0.15002527391713616	-0.19573180021181819	0.153897755555313
HCS1706_MNC	HCS1706	MNC	Male	5630.503930000001	991.8379080000001	2015.4953420000002	293.36050800000004	1822.2499280000002	326.732206	1832.339046	495.142868	1721.358748	1589.424128	1740.7608980000002	1999.1975360000001	1899.8585280000002	1927.0215380000002	3206.0112660000004	1857.949884	3119.8657200000002	1958.8410640000002	3172.639568	1821.473842	3292.932898	1782.669542	3770.225788	1344.1809520000002	3822.9996360000005	1233.200654	3962.6951160000003	1228.544138	3105.1200860000004	211.095392	4847.9531943588445	8.486311873073593	0.5520037095546055	-0.10096573066029702	-0.20833440960344282	-0.18758769313221713	-0.2477876607355964	-0.1773982125663807	-0.2429120364353521	-0.1426864342178746	-0.24789955789063053	0.08626875136656495	-0.23742479866478983	0.1704011122522056	-0.20541738418261285	0.15304270093735348
HCS1389_MNC	HCS1389	MNC	Female	4508.784799	967.208628	1304.177899	215.58264599999998	1076.942137	258.310738	1095.392904	403.974688	910.885234	1422.651245	840.966538	1847.018886	964.295349	1792.637678	2345.189595	1758.649423	2230.600621	1808.175166	2268.473248	1642.118263	2364.6114549999998	1615.898752	2923.961023	1183.762367	2966.689115	1117.728043	3197.809249	1109.9592989999999	2321.883363	145.66395	4598.368002212814	8.433456737399469	0.5212880589019722	-0.09737757292901902	-0.19307505083872595	-0.18505707586319853	-0.2413008272898316	-0.17034962658913677	-0.23383627656456388	-0.13912258630884924	-0.249508476714695	0.08681824590566359	-0.25459888094722605	0.18027263938786053	-0.2288982233773278	0.16562268837785046
HCS2021_MNC	HCS2021	MNC	Male	5435.913813	1778.298274	1577.1703730000002	811.7922520000001	1407.895307	851.835816	1403.344902	1052.053636	1283.21421	2139.600431	1287.764615	2459.948943	1416.9961170000001	2451.758214	2916.809605	2446.297728	2816.700695	2553.687286	2883.1366080000003	2326.1670360000003	2975.9648700000002	2241.529503	3564.787277	1850.194673	3595.730031	1778.298274	3876.034979	1791.949489	2954.122926	722.604314	5182.621749582658	8.553066336476377	0.5396372705600918	-0.06741651849578638	-0.22356831773562558	-0.17126368899834263	-0.2553296917791631	-0.15989323786921872	-0.25190001133091566	-0.12130216816878589	-0.2517538601721858	0.09088346953698798	-0.24411838272207054	0.15240066891363352	-0.2192663729833404	0.14805203788917576
HCS2532_MNC	HCS2532	MNC	Female	5446.426729	1362.324703	930.554892	484.424666	601.222708	548.567853	641.43187	802.268518	479.637861	2171.2947480000003	433.684533	2719.8626010000003	606.966874	2662.420941	2345.53445	2540.8360940000002	2264.158765	2621.254418	2293.836956	2500.626932	2454.673604	2453.716243	3090.361308	1807.497568	3188.969491	1691.656887	3465.64682	1708.889385	2339.790284	369.54134600000003	6265.291573503187	8.742780406311569	0.5399702476044453	-0.10845985467293517	-0.19513889450581287	-0.19024172857141378	-0.2468147260194477	-0.1755769600594056	-0.23706281005166535	-0.13557256115571092	-0.24470829438519429	0.08628395244267138	-0.2448685626179215	0.1742782377086719	-0.21761040561394687	0.16287217026571116
HCS2227_MNC	HCS2227	MNC	Male	6328.886736	1519.388064	2195.62008	506.462688	1969.893264	528.2766240000001	1937.646576	813.7546560000001	1798.2270720000001	1986.0166080000001	1816.24728	2426.0890560000003	2017.3148640000002	2363.492544	3430.478544	2394.7908	3328.047888	2502.912048	3467.467392	2209.84656	3658.102224	2117.848656	4170.255504000001	1667.343456	4201.55376	1599.056352	4386.4980000000005	1611.385968	3427.633248	426.7944	5546.081712492527	8.620846959657616	0.5602212440953761	-0.08246033651219631	-0.2055973883465071	-0.1862513403340711	-0.24588782193355474	-0.17781365379961916	-0.24609111355108854	-0.12592753320874267	-0.24855357614019188	0.08908490544263035	-0.23704988688400425	0.16786110662719714	-0.20178582670305886	0.15282656891855054
HCS1589_MNC	HCS1589	MNC	Male	5059.1825340000005	1287.8835060000001	805.9766400000001	471.83215800000005	586.012182	551.590263	616.236306	731.255889	520.5265800000001	1932.6648180000002	470.99259900000004	2253.376356	866.424888	2267.6488590000004	2352.4443180000003	2257.5741510000003	2220.6335550000003	2303.7498960000003	2319.701517	2007.385569	2463.266106	1902.4406940000001	3008.139897	1443.201921	3061.032114	1375.197642	3253.291125	1355.8877850000001	2217.2753190000003	261.102849	5648.680290334918	8.639177219925273	0.5434104243594756	-0.06189248548638009	-0.2186482906324368	-0.17192772876991566	-0.2570410820066113	-0.15592907475917542	-0.25018465054015426	-0.12425176111236372	-0.25714109958526205	0.09027868668060104	-0.2632588997826688	0.14763989734329633	-0.19314609659394535	0.14686024673839437
HCS2811_MNC	HCS2811	MNC	Female	5.3978	3.84347	1.175105	3.03577	0.915065	3.0594099999999997	0.938705	3.29581	0.844145	4.486675	0.7968649999999999	4.809755	0.993865	4.793995	2.5787299999999997	4.857035	2.49205	4.927955	2.57282	4.630485	2.73633	4.528045	3.194355	4.09169	3.257395	4.0050099999999995	3.67405	4.0030399999999995	2.57085	2.90969	5.655482070755183	1.732625352752673	0.5491981810813832	-0.08493196340135604	-0.20954028271164524	-0.17116963930373574	-0.25518478038026166	-0.16335867593343048	-0.24779239607555384	-0.12189143992416135	-0.24832479374148722	0.09068768930418979	-0.25230460786103576	0.14853244865367518	-0.21752974079600912	0.1430642687743018
HCS1754_MNC	HCS1754	MNC	Male	4221.76479	928.75294	795.443345	305.46437	612.69443	316.941355	585.326235	499.69027	480.26768	1435.50597	467.90785	1774.51845	593.27184	1732.1418899999999	1965.21297	1680.93688	1891.0539899999999	1785.995435	1906.9451999999999	1650.037305	2019.94936	1603.24652	2475.49738	1220.974635	2538.179375	1127.393065	2881.60608	1128.27591	1973.158575	218.94556	4643.455604447745	8.443214110375214	0.5401655572599477	-0.09759175940339382	-0.2102798900771107	-0.16758052592676215	-0.2494299937075109	-0.16151514178199136	-0.2517591995615175	-0.12166887148202324	-0.2565310643079936	0.08256126713486042	-0.2528287247930695	0.1556989280697837	-0.2264147447981038	0.14424173909514323
[truncated: 16 more columns]
