# Supplementary material for: Intraspecific Sensory Diversity and the Decapod Claw: Patterns of Sensillation Are Heterochelic and Sexually Dimorphic In Pagurus bernhardus
Source: J Morphol. 2025 May 13;286(5):e70054. doi: 10.1002/jmor.70054 (PMC12075039; doi:10.1002/jmor.70054)
Supplement: Supplementary file 3 — SensoryHeterochely. [file JMOR-286-e70054-s004.csv]

crab_ID	site	hcsx	hcmss	WD	side	manus_propodal area	tot_area	single	doublet	triplet	bundled	sites	site density	single_wtd	doub_wtd	trip_wtd	bund_wtd	site_wtd	wtd/density
HCS1013	Mount Batten	Female	0.872	NA	MJC	NA	NA	NA	NA	NA	NA	NA	NA	NA	NA	NA	NA	NA	NA
HCS1013	Mount Batten	Female	0.872	NA	MNC	NA	NA	NA	NA	NA	NA	NA	NA	NA	NA	NA	NA	NA	NA
HCS1014	Mount Batten	Male	0.392	14	MJC	14.39070071	17.46126977	125	48	9	18	200	11.45392074	1	4.502906159	5.855256423	17.61621882	710.9287422	40.71460733
HCS1014	Mount Batten	Male	0.392	14	MNC	4.780747314	5.822945928	53	47	10	26	136	23.35587548	1	2.999263328	5.856616979	17.66928481	711.9329514	122.2633629
HCS1015	Mount Batten	Female	0.117	14.5	MJC	4.817607807	5.916661787	141	55	5	18	219	37.01411503	1	1.435967456	1.940926491	6.192924266	341.1554793	57.66012856
HCS1015	Mount Batten	Female	0.117	14.5	MNC	2.513631769	3.01586956	48	31	8	17	104	34.48425004		2.99670455	2.508448208	6.691389604	226.71905	75.17535009
HCS1016	Mount Batten	Female	0.458	NA	MJC	NA	NA	NA	NA	NA	NA	NA	NA	NA	NA	NA	NA	NA	NA
HCS1016	Mount Batten	Female	0.458	NA	MNC	NA	NA	NA	NA	NA	NA	NA	NA	NA	NA	NA	NA	NA	NA
HCS1017	Mount Batten	Male	0.159	12.5	MJC	5.935946065	7.083215055	81	39	7	22	149	21.03564537	1	5.345570397	9.209785853	22.98940475	859.7126511	121.3732245
HCS1017	Mount Batten	Male	0.159	12.5	MNC	2.315668267	2.939183049	46	20	3	25	94	31.98167601		3.610401843	2.033476182	9.569806489	317.5536276	108.0414599
HCS1018	Mount Batten	Male	0.233	NA	MJC	NA	NA	NA	NA	NA	NA	NA	NA	NA	NA	NA	NA	NA	NA
HCS1018	Mount Batten	Male	0.233	NA	MNC	NA	NA	NA	NA	NA	NA	NA	NA	NA	NA	NA	NA	NA	NA
HCS1019	Mount Batten	Male	0.171	12.8	MJC	7.972108372	9.272936972	148	47	12	22	229	24.69551995	1	2.06980029	2.447891001	6.313861588	413.5602606	44.59862736
HCS1019	Mount Batten	Male	0.171	12.8	MNC	3.328830318	4.249609092	52	32	7	15	106	24.94347073	1	4.054050381	4.721158653	15.47329191	446.8771014	105.1572255
HCS1021	Mount Batten	Male	0.267	8.5	MJC	9.143027885	10.93883205	176	51	7	23	257	23.49428156	1	2.170220868	2.588271039	10.5453427	547.3420436	50.03660732
HCS1021	Mount Batten	Male	0.267	8.5	MNC	3.998671582	5.121072504	66	29	8	24	127	24.79949267	1	2.854286915	3.282413484	11.45268146	449.8979834	87.85229716
HCS1022	Mount Batten	Female	0.192	13	MJC	8.18740649	9.637997754	134	46	11	22	213	22.1000259	1	6.053451045	8.242425278	10.47643019	733.6068902	76.11610928
HCS1022	Mount Batten	Female	0.192	13	MNC	3.423715688	4.29404342	42	27	8	23	100	23.28807378	1	3.588926761	3.359121258	12.80697828	460.334493	107.2030364
HCS1023	Mount Batten	Female	0.391	11.4	MJC	14.35927407	17.32428897	92	30	11	16	149	8.600641577	1	1.609105946	4.443409181	11.87569391	379.161782	21.88613816
HCS1023	Mount Batten	Female	0.391	11.4	MNC	NA	NA	NA	NA	NA	NA	NA	NA	NA	NA	NA	NA	NA	NA
HCS1024	Mount Batten	Male	0.016	14.8	MJC	1.518195426	1.836724532	75	9	9	8	101	54.98919312	1	1.298170221	2.269965329	3.073364315	131.7001345	71.70380325
HCS1024	Mount Batten	Male	0.016	14.8	MNC	0.799725589	0.990584693	38	17	3	8	66	66.62731664	1	2.385980652	6.317658215	6.642413648	150.6539549	152.0858903
HCS1025	Mount Batten	Male	0.119	NA	MJC	NA	NA	NA	NA	NA	NA	NA	NA	NA	NA	NA	NA	NA	NA
HCS1025	Mount Batten	Male	0.119	NA	MNC	NA	NA	NA	NA	NA	NA	NA	NA	NA	NA	NA	NA	NA	NA
HCS1026	Mount Batten	Female	0.548	44.5	MJC	14.95871067	17.37174795	82	35	7	20	144	8.289321282	1	5.155247701	5.954982157	24.21781034	788.4747513	45.38833706
HCS1026	Mount Batten	Female	0.548	44.5	MNC	8.172931644	10.28272178	34	28	7	25	94	9.141548513	1	3.647546133	5.953619822	26.76016527	846.8107624	82.35278368
HCS1027	Mount Batten	Female	0.417	14.3	MJC	7.095040873	8.792245521	98	34	3	25	160	18.19785396	1	4.230494074	4.230196399	16.61906219	670.0039424	76.20396186
HCS1027	Mount Batten	Female	0.417	14.3	MNC	3.467396304	4.356494577	31	16	11	24	82	18.82247264	1	2.90048592	5.651537037	10.99895442	403.5495881	92.63172052
HCS1028	Mount Batten	Female	0.11	14.8	MJC	5.177530359	5.998771734	147	38	9	17	211	35.17386714	1	2.126731434	3.896543467	13.04619035	484.6699216	80.79485986
HCS1028	Mount Batten	Female	0.11	14.8	MNC	2.627458566	3.404745824	68	22	7	16	113	33.18896794	1	2.819831967	4.600263726	8.411241895	296.8180197	87.1777322
HCS1203	Mount Batten	Male	0.585	NA	MJC	NA	NA	NA	NA	NA	NA	NA	NA	NA	NA	NA	NA	NA	NA
HCS1244	Mount Batten	Male	0.621	13.2	MJC	22.441	26.581	114	67	11	21	213	8.013242542	1	2.301147205	2.572133754	9.276324988	491.2731588	18.48211726
HCS1244	Mount Batten	Male	0.621	13.2	MNC	9.243699879	11.33829052	33	24	2	26	85	7.496720943		3.689236173	4.873939205	22.74674897	689.7050197	60.82971842
HCS1245	Mount Batten	Female	0.615	50	MJC	8.347860097	10.13007265	128	39	19	23	209	20.63163881	1	3.012239976	2.1380195	10.85830905	535.8408376	52.89605083
HCS1245	Mount Batten	Female	0.615	50	MNC	9.444067709	11.83983646	57	30	8	44	139	11.74002702	1	2.726896621	6.314799483	21.0187789	1114.151566	94.1019388
HCS1356	Mount Batten	Male	0.805	NA	MJC	NA	NA	NA	NA	NA	NA	NA	NA	NA	NA	NA	NA	NA	NA
HCS1389	Mount Batten	Female	0.255	9.4	MJC	6.75172196	8.034193704	153	48	13	19	233	29.00104336	1	2.237792027	3.979970565	6.375654689	433.2910737	53.93087218
HCS1389	Mount Batten	Female	0.255	9.4	MNC	4.418849525	5.362862121	38	34	8	23	103	19.20616225	1	2.752823646	3.40359715	13.24926894	463.5579667	86.43853903
HCS1402	Hannafore	Female	0.686	NA	MJC	NA	NA	NA	NA	NA	NA	NA	NA	NA	NA	NA	NA	NA	NA
HCS1402	Hannafore	Female	0.686	NA	MNC	NA	NA	NA	NA	NA	NA	NA	NA	NA	NA	NA	NA	NA	NA
HCS1403	Hannafore	Female	0.32	NA	MJC	NA	NA	NA	NA	NA	NA	NA	NA	NA	NA	NA	NA	NA	NA
HCS1403	Hannafore	Female	0.32	NA	MNC	NA	NA	NA	NA	NA	NA	NA	NA	NA	NA	NA	NA	NA	NA
HCS1404	Hannafore	Female	0.426	9.6	MJC	10.06898676	11.72987486	92	51	18	23	184	15.68644186	1	2.418393994	2.116914155	7.620791804	428.72076	36.54947432
HCS1404	Hannafore	Female	0.426	9.6	MNC	5.621740386	7.138984561	29	25	13	38	105	14.7079741	1	3.002915537	3.257287314	21.17736444	951.1574721	133.2342806
HCS1408	Hannafore	Female	0.118	NA	MJC	NA	NA	NA	NA	NA	NA	NA	NA	NA	NA	NA	NA	NA	NA
HCS1456	Hannafore	Female	0.405	NA	MJC	NA	NA	NA	NA	NA	NA	NA	NA	NA	NA	NA	NA	NA	NA
HCS1457	Mount Batten	Male	0.561	NA	MJC	NA	NA	NA	NA	NA	NA	NA	NA	NA	NA	NA	NA	NA	NA
HCS1482	Mount Batten	Male	0.923	NA	MJC	NA	NA	NA	NA	NA	NA	NA	NA	NA	NA	NA	NA	NA	NA
HCS1482	Mount Batten	Male	0.923	NA	MNC	7.244783295	9.015627165	24	23	7	17	71	7.875214747	1	7.108870882	7.745273234	24.70996969	661.7904277	73.40481318
HCS1552	Mount Batten	Female	0.123	15.1	MJC	5.153856125	5.948476414	110	48	15	18	191	32.10906234	1	2.121052669	2.875000902	5.04035047	345.6618501	58.10930834
HCS1552	Mount Batten	Female	0.123	15.1	MNC	2.213160096	2.739918303	43	29	3	18	93	33.94261789	1	2.630159656	4.3585995	13.69319102	378.8278669	138.2624681
HCS1553	Mount Batten	Male	0.464	14	MJC	14.488	16.864	106	52	17	18	193	11.44449715	1	2.418393994	3.438596471	7.620791804	427.3868802	25.34314992
HCS1553	Mount Batten	Male	0.464	14	MNC	4.874788837	6.093005322	33	30	5	22	90	14.77103584	1	4.578352814	5.371501004	21.02966709	659.8607655	108.298078
HCS1554	Mount Batten	Male	0.896	14.9	MJC	19.436	22.501	119	38	12	17	186	8.266299276	1	3.796228197	4.966350973	12.58192161	536.7455505	23.85429761
HCS1554	Mount Batten	Male	0.896	14.9	MNC	9.418686198	12.09562667	24	24	5	19	72	5.952564672	1	4.379864145	3.49272335	23.37985415	590.7975851	48.84390047
HCS1589	Mount Batten	Male	0.548	16.1	MJC	18.98120582	22.26656584	135	69	19	25	248	11.13777499	1	3.754851316	2.789178691	19.61859565	937.5440273	42.10546135
HCS1589	Mount Batten	Male	0.548	16.1	MNC	6.371556613	8.102693944	39	34	9	26	108	13.32890033	1	2.53171186	5.172301702	18.03699058	640.5906736	79.05897446
HCS1590	Mount Batten	Female	0.449	13.2	MJC	8.119014092	9.459613656	152	52	13	22	239	25.26530244	1	3.507331044	3.522618088	15.89452736	729.8548513	77.1548266
HCS1590	Mount Batten	Female	0.449	13.2	MNC	6.9740944	8.789617156	61	32	6	19	118	13.42493056	1	4.797654204	6.329684232	17.79452318	590.5989804	67.19279917
HCS1591	Mount Batten	Male	0.452	13.3	MJC	17.14382942	20.10451711	113	74	16	24	227	11.29099489	1	3.745971749	3.616540688	14.27443442	790.6529864	39.32713142
HCS1591	Mount Batten	Male	0.452	13.3	MNC	7.405631839	9.122097755	34	27	5	22	88	9.646903855	1	3.33604866	4.876622284	21.55867685	622.747316	68.26799413
HCS1592	Mount Batten	Male	0.494	14.9	MJC	14.12584272	17.06799487	104	45	15	18	182	10.66323264	1	6.074248037	7.771821815	16.66678738	793.9206618	46.51516875
HCS1592	Mount Batten	Male	0.494	14.9	MNC	7.971396162	9.38241642	52	27	9	15	103	10.97798215	1	4.261127193	4.497755876	17.95846066	476.9071469	50.82988492
HCS1633	Mount Batten	Male	0.291	12.3	MJC	11.97590703	14.06303366	169	56	11	18	254	18.0615368	1	4.116813284	4.277307717	17.2792213	757.6179122	53.87300711
HCS1633	Mount Batten	Male	0.291	12.3	MNC	5.015040559	6.22530619	47	32	8	24	111	17.83044827	1	4.10854179	4.247236596	13.0502504	525.6572398	84.43877678
HCS1658	Mount Batten	Male	0.015	NA	MJC	NA	NA	NA	NA	NA	NA	NA	NA	NA	NA	NA	NA	NA	NA
HCS1688	Hannafore	Male	0.589	15.5	MJC	16.1878577	19.41750323	214	87	19	32	352	18.12797432	1	5.29816504	10.08045304	26.01835069	1699.056188	87.50126975
HCS1688	Hannafore	Male	0.589	15.5	MNC	5.916316731	7.146271469	71	30	19	26	146	20.43023423	1	6.114587775	6.871002195	17.79964973	847.7775678	118.6321527
HCS1689	Hannafore	Female	0.618	14.1	MJC	14.4364638	16.63237078	163	61	9	24	257	15.45179598	1	3.469569926	4.567002607	18.26152952	854.0234974	51.34706943
HCS1689	Hannafore	Female	0.618	14.1	MNC	5.59932862	7.232370587	46	39	16	34	135	18.6660789	1	3.31842605	4.237725627	14.36297499	731.5633757	101.151257
HCS1690	Hannafore	Male	0.94	11.8	MJC	25.69719687	30.12118096	181	61	28	33	303	10.05936655	1	3.528779296	7.730932477	22.70004956	1361.823282	45.21148371
HCS1690	Hannafore	Male	0.94	11.8	MNC	NA	NA	NA	NA	NA	NA	NA	NA	NA	NA	NA	NA	NA	NA
HCS1691	Hannafore	Female	0.247	11.1	MJC	8.334784571	9.957402878	119	42	11	22	194	19.48299194	1	3.179620611	3.945068738	12.43614152	569.5349353	57.19713687
HCS1691	Hannafore	Female	0.247	11.1	MNC	3.806951689	4.717498974	50	34	10	26	120	25.43720744	1	3.120821216	3.951289268	14.90353477	583.1127182	123.6063264
HCS1706	Hannafore	Male	0.461	10.6	MJC	19.133688	22.728824	187	64	27	23	301	13.24309608	1	3.300288393	7.925409493	19.93625494	1070.738377	47.1092731
HCS1706	Hannafore	Male	0.461	10.6	MNC	5.032708224	6.210407939	58	49	14	29	150	24.15300275	1	3.23859897	3.561405656	16.20141364	736.3920244	118.5738572
HCS1753	Hannafore	Male	0.901	NA	MJC	NA	NA	NA	NA	NA	NA	NA	NA	NA	NA	NA	NA	NA	NA
HCS1753	Hannafore	Male	0.901	NA	MNC	NA	NA	NA	NA	NA	NA	NA	NA	NA	NA	NA	NA	NA	NA
HCS1754	Hannafore	Male	0.255	NA	MJC	NA	NA	NA	NA	NA	NA	NA	NA	NA	NA	NA	NA	NA	NA
HCS1754	Hannafore	Male	0.255	NA	MNC	4.332017086	5.296886017	37	27	8	14	86	16.23595443	1	3.389004495	3.565183053	11.62515816	319.7768	60.37071574
HCS1806	Hannafore	Male	0.831	12.6	MJC	20.7029212	24.35631166	66	40	11	25	142	5.830110978	1	3.686870138	5.034774147	18.207019	724.0327961	29.72670108
HCS1806	Hannafore	Male	0.831	12.6	MNC	8.053851581	10.4454158	NA	NA	NA	NA	NA	NA	NA	NA	NA	NA	NA	NA
HCS1807	Hannafore	Female	0.221	11.1	MJC	9.129666032	10.75634996	184	53	12	18	267	24.82254677	1	3.304942219	3.386866661	10.63979468	591.3206418	54.97409846
HCS1807	Hannafore	Female	0.221	11.1	MNC	4.011168872	5.28417347	60	33	8	27	128	24.22327744	1	2.994512917	5.257266578	10.52056489	484.932311	91.77070242
HCS1808	Hannafore	Male	0.251	11.4	MJC	9.227538118	10.86928473	127	54	19	23	223	20.51652942	1	3.386538054	7.357887316	13.04365193	749.6769083	68.97205536
HCS1808	Hannafore	Male	0.251	11.4	MNC	NA	NA	NA	NA	NA	NA	NA	NA	NA	NA	NA	NA	NA	NA
HCS1809	Hannafore	Female	0.139	16.5	MJC	11.880507	14.10093	143	36	5	20	204	14.46713089	1	3.219165313	4.886663381	12.17110387	526.7453455	37.35536206
HCS1809	Hannafore	Female	0.139	16.5	MNC	3.177691291	4.038678503	55	33	5	22	115	28.47466069	1	4.232661008	3.627995762	9.055731183	412.0438781	102.0244315
HCS1878	Hannafore	Female	0.439	13.9	MJC	9.523573155	10.83355812	114	43	17	24	198	18.27654385	1	3.021644843	5.528066516	18.33110748	777.8544386	71.80045835
HCS1878	Hannafore	Female	0.439	13.9	MNC	4.754209377	6.010394199	31	30	4	25	90	14.97405944	1	2.979478361	7.028937035	22.50125504	711.031475	118.3003063
HCS1956	Hannafore	Female	0.247	NA	MJC	NA	NA	NA	NA	NA	NA	NA	NA	NA	NA	NA	NA	NA	NA
HCS1965	Hannafore	Male	0.882	12.8	MJC	30.175734	35.209908	158	52	18	27	255	7.242279645	1	3.928074698	4.283064479	16.91338174	896.0163519	25.44784701
HCS1965	Hannafore	Male	0.882	12.8	MNC	6.90161204	8.837560786	49	36	3	29	117	13.23894713	1	3.295335542	4.134826575	13.01815975	557.5631921	63.0901677
HCS1970	Hannafore	Female	0.372	NA	MJC	NA	NA	NA	NA	NA	NA	NA	NA	NA	NA	NA	NA	NA	NA
HCS1982	Hannafore	Male	0.527	NA	MJC	NA	NA	NA	NA	NA	NA	NA	NA	NA	NA	NA	NA	NA	NA
HCS1983	Hannafore	Male	0.647	13.1	MJC	16.78919836	19.91706112	174	79	13	24	290	14.56038108	1	2.453852699	4.449681879	13.07597234	739.5235639	37.13015487
HCS1983	Hannafore	Male	0.647	13.1	MNC	6.048990879	7.363716689	42	29	7	19	97	13.17269581	1	3.679020065	4.112421016	13.3545559	431.2150911	58.55943531
HCS1990	Hannafore	Male	0.848	NA	MJC	NA	NA	NA	NA	NA	NA	NA	NA	NA	NA	NA	NA	NA	NA
HCS2021	Hannafore	Male	0.445	11.5	MJC	6.757736692	8.117658513	114	41	17	23	195	24.02170524	1	6.718756528	7.397328317	21.06475269	999.712911	123.152866
HCS2021	Hannafore	Male	0.445	11.5	MNC	5.720585768	7.297195924	57	35	14	24	130	17.8150623	1	4.678206646	4.353365573	11.83273573	565.6700081	77.51881873
HCS2026	Hannafore	Male	0.387	13	MJC	12.54683467	14.79452055	158	82	20	23	283	19.1287037	1	4.172462675	7.138805296	18.00723401	1057.084427	71.45107703
HCS2026	Hannafore	Male	0.387	13	MNC	3.946606132	5.146490765	44	41	12	28	125	24.28839489	1	4.533499734	3.572691237	19.26749878	812.2357499	157.8232211
HCS2030	Hannafore	Male	0.125	NA	MJC	NA	NA	NA	NA	NA	NA	NA	NA	NA	NA	NA	NA	NA	NA
HCS2179	Mount Batten	Male	0.636	NA	MJC	NA	NA	NA	NA	NA	NA	NA	NA	NA	NA	NA	NA	NA	NA
HCS2179	Mount Batten	Male	0.636	NA	MNC	NA	NA	NA	NA	NA	NA	NA	NA	NA	NA	NA	NA	NA	NA
HCS2185	Mount Batten	Female	0.636	NA	MJC	NA	NA	NA	NA	NA	NA	NA	NA	NA	NA	NA	NA	NA	NA
HCS2186	Mount Batten	Male	0.634	14.2	MJC	6.189478555	7.482982831	114	30	5	18	167	22.31730364	1	3.789583112	5.665742863	12.37407485	478.749555	63.97843825
HCS2186	Mount Batten	Male	0.634	14.2	MNC	8.1786335	10.17542595	51	52	8	20	131	12.87415393	1	4.195288031	6.649967872	22.51340924	772.6229053	75.93027645
HCS2187	Mount Batten	Female	0.593	13.4	MJC	17.07274234	20.25745115	148	63	16	22	249	12.29177344	1	4.729392137	7.327644506	16.65924316	929.6973663	45.89409396
HCS2187	Mount Batten	Female	0.593	13.4	MNC	6.989427004	8.402727795	53	40	10	23	126	14.99513052	1	4.462314115	5.933748947	22.04320719	797.8238194	94.94819288
HCS2188	Mount Batten	Female	0.555	15.6	MJC	4.778800115	5.549140547	105	36	11	22	174	31.35620706	1	9.905865612	7.356963071	14.89373785	870.1999885	156.8170749
HCS2188	Mount Batten	Female	0.555	15.6	MNC	5.04370035	6.270275667	51	50	14	26	141	22.48704961	1	2.890308812	3.668962871	13.76941412	604.885688	96.46875514
HCS2225	Mount Batten	Female	0.542	NA	MJC	NA	NA	NA	NA	NA	NA	NA	NA	NA	NA	NA	NA	NA	NA
HCS2226	Mount Batten	Female	0.52	16.4	MJC	16.74264494	19.76402039	166	56	16	26	264	13.35760613	1	3.687238402	5.080482912	15.25750268	850.4681468	43.03113081
HCS2226	Mount Batten	Female	0.52	16.4	MNC	6.620224101	8.451747756	48	37	17	23	125	14.78984035	1	3.622426049	4.188601764	13.71396707	568.6572364	67.28279792
HCS2227	Mount Batten	Male	0.425	12.9	MJC	9.470882171	11.22676725	91	32	12	18	153	13.62814393	1	6.097330605	6.640501516	11.77111416	577.6806525	51.4556541
HCS2227	Mount Batten	Male	0.425	12.9	MNC	6.394943756	8.073454718	44	44	21	24	133	16.47374075	1	3.423587398	7.133986518	21.34264314	856.6749977	106.1100889
HCS2228	Mount Batten	Female	0.486	13.8	MJC	14.50482483	16.98613013	203	56	24	23	306	18.01469774	1	4.02083634	3.712190457	13.97971394	838.7928266	49.38104325
HCS2228	Mount Batten	Female	0.486	13.8	MNC	6.928238027	8.830610551	65	41	10	28	144	16.30691323	1	2.906315934	3.401656579	11.81185632	548.9074959	62.15963129
HCS2229	Mount Batten	Male	0.881	14.3	MJC	19.66435791	23.1582361	181	49	24	30	284	12.26345559	1	4.851071103	8.671919706	25.62898835	1395.698207	60.26789783
HCS2229	Mount Batten	Male	0.881	14.3	MNC	6.338278706	8.371812601	31	25	13	19	88	10.51146319	1	8.90003109	7.217549083	14.74903274	627.5605374	74.96113056
HCS2230	Mount Batten	Female	0.372	11.5	MJC	11.59251477	13.528785	158	59	18	24	259	19.14436515	1	3.501511377	4.436119532	17.30509106	859.7615082	63.55053379
HCS2230	Mount Batten	Female	0.372	11.5	MNC	6.021762147	7.750676959	31	28	4	26	89	11.48286794	1	3.985230404	4.583214134	12.31468178	481.1010341	62.07213081
HCS2317	Mount Batten	Male	0.174	9.3	MJC	5.760515334	6.738042291	177	56	11	21	265	39.32893095	1	4.979439692	7.072156717	16.6587851	883.4768337	131.1177335
HCS2317	Mount Batten	Male	0.174	9.3	MNC	2.877985483	3.7159495	54	28	7	21	110	29.60212457	1	3.474720866	3.704686108	7.037976075	325.0224846	87.46687342
HCS2374	Hannafore	Male	0.957	14.7	MJC	19.597	23.603	171	48	18	30	267	11.31212134	1	4.72049111	4.635505128	21.21340833	1117.424915	47.34249525
HCS2374	Hannafore	Male	0.957	14.7	MNC	11.04013817	13.51284715	53	55	13	33	154	11.39656197	1	3.289344717	5.171721811	12.81496019	724.0400291	53.58160431
HCS2531	Mount Batten	Female	0.526	15.1	MJC	15.88148777	18.81577013	156	63	16	32	267	14.19022438	1	4.075659301	5.878515077	28.09483534	1405.857508	74.71697933
HCS2531	Mount Batten	Female	0.526	15.1	MNC	8.361082406	11.17963043	46	43	6	30	125	11.18104939	1	3.565529905	5.430895244	20.8387037	857.0642683	76.66302331
HCS2532	Mount Batten	Female	0.811	13	MJC	19.30807579	22.33166508	148	68	22	33	271	12.13523484	1	3.922537645	5.117863988	29.13122147	1488.655876	66.66121272
HCS2532	Mount Batten	Female	0.811	13	MNC	8.442171781	10.28118101	54	29	12	25	120	11.67181084	1	5.142478757	8.014098982	15.2253212	679.9341017	66.13385185
HCS2654	Hannafore	Female	0.417	11.3	MJC	12.804666	15.04022898	150	56	11	31	248	16.48911066	1	3.039236506	5.938188882	18.73044665	966.1611681	64.23846137
HCS2654	Hannafore	Female	0.417	11.3	MNC	5.061960121	6.221497238	44	27	12	24	107	17.19843245	1	5.219392178	5.010283338	18.71987811	694.3240634	111.6007991
HCS2655	Hannafore	Male	0.368	14.1	MJC	NA	NA	NA	NA	NA	NA	NA	NA	NA	NA	NA	NA	NA	NA
HCS2655	Hannafore	Male	0.368	14.1	MNC	3.689090869	4.56616901	40	42	4	24	110	24.09021649	1	2.711524719	4.073394156	9.87608056	407.2035483	89.1783785
HCS2656	Hannafore	Male	1.088	13	MJC	28.79343086	34.78140326	141	75	14	22	252	7.245251093	1	3.359180268	5.817174307	24.26484264	1008.205498	28.98691266
HCS2656	Hannafore	Male	1.088	13	MNC	5.98604158	7.457955761	46	41	15	24	126	16.89471003	1	3.136987855	4.275585416	14.65915	590.5698832	79.18656293
HCS2657	Hannafore	Female	0.884	NA	MJC	NA	NA	NA	NA	NA	NA	NA	NA	NA	NA	NA	NA	NA	NA
HCS2657	Hannafore	Female	0.884	NA	MNC	NA	NA	NA	NA	NA	NA	NA	NA	NA	NA	NA	NA	NA	NA
HCS2658	Hannafore	Female	0.648	13.4	MJC	12.26109251	14.49670597	168	74	15	20	277	19.10778908	1	6.410186367	9.811457545	23.26197481	1254.765151	86.55519077
HCS2658	Hannafore	Female	0.648	13.4	MNC	6.24880622	8.058032721	52	44	7	28	131	16.25706975	1	5.23511826	7.487704405	15.46473548	767.7717277	95.28029413
HCS2659	Hannafore	Female	0.629	13.1	MJC	14.12162775	16.88591253	169	80	10	24	283	16.75953251	1	3.056211021	5.136966607	21.02013182	969.3497114	57.40582331
HCS2659	Hannafore	Female	0.629	13.1	MNC	8.844495165	11.02286381	46	38	18	26	128	11.61222729	1	3.148941381	4.453254048	15.6051399	651.5519827	59.10913842
HCS2678	Hannafore	Female	0.489	NA	MJC	NA	NA	NA	NA	NA	NA	NA	NA	NA	NA	NA	NA	NA	NA
HCS2681	Hannafore	Female	0.613	14.4	MJC	11.86159884	13.85043732	127	66	12	32	237	17.11137305	1	4.408816019	4.442554551	24.74894319	1263.258694	91.20713409
HCS2681	Hannafore	Female	0.613	14.4	MNC	6.027258798	7.491889087	48	30	13	26	117	15.61688896	1	5.403438286	7.404218734	26.47809797	994.7885392	132.7820697
HCS2683	Hannafore	Female	0.299	13	MJC	10.8168434	12.54811536	112	48	13	19	192	15.30110255	1	4.53281829	8.675579455	21.3849349	848.6715739	67.6333895
HCS2683	Hannafore	Female	0.299	13	MNC	5.133685141	6.219574856	47	34	5	21	107	17.20374824	1	3.551322327	6.747280193	12.3133768	460.0622729	73.97005158
HCS2684	Hannafore	Male	0.226	12.4	MJC	10.53153411	12.07519541	182	40	9	18	249	20.62078431	1	5.177338541	7.715269291	32.59851567	1045.304247	86.56623865
HCS2684	Hannafore	Male	0.226	12.4	MNC	2.121512331	2.836786809	36	21	4	18	79	27.84840925	1	5.831112055	6.193938995	10.64888965	374.9091229	132.1597808
HCS2701	Hannafore	Male	0.82	15.5	MJC	8.718510526	10.78477544	110	38	10	23	181	16.78291783	1	4.23487211	5.141958892	12.5235138	610.3855465	56.59696393
HCS2701	Hannafore	Male	0.82	15.5	MNC	5.711505958	7.293534168	37	25	11	25	98	13.4365587	1	8.063885981	6.461331003	16.16005041	713.6730509	97.85010043
HCS2727	Hannafore	Male	0.814	13.7	MJC	NA	NA	NA	NA	NA	NA	NA	NA	NA	NA	NA	NA	NA	NA
HCS2727	Hannafore	Male	0.814	13.7	MNC	NA	NA	NA	NA	NA	NA	NA	NA	NA	NA	NA	NA	NA	NA
HCS2737	Hannafore	Male	0.278	12.5	MJC	6.663625512	8.21051199	99	19	10	17	145	17.66028722	1	8.779675747	6.226009318	14.90308342	581.4263505	70.81487137
HCS2737	Hannafore	Male	0.278	12.5	MNC	4.971435232	6.161126322	66	36	6	26	134	21.74927002	1	3.936433234	4.708706155	16.85934728	674.3068627	109.4453883
HCS2811	Hannafore	Female	0.585	15.4	MJC	10.996	13.589	101	23	6	20	150	11.03833983	1	6.590941102	4.025801515	11.32911325	503.3287194	37.03942302
HCS2811	Hannafore	Female	0.585	15.4	MNC	6.473	8.351	46	25	12	17	100	11.97461382	1	5.555825907	5.954345204	13.09437896	478.9522324	57.3526802
HCS2821	Mount Batten	Male	0.891	12.7	MJC	17.50786113	21.01129058	172	59	11	21	263	12.51707976	1	3.571745366	5.682058288	19.19740611	848.3811461	40.37739342
HCS2821	Mount Batten	Male	0.891	12.7	MNC	5.954398463	7.56366101	59	22	6	18	105	13.8821663	1	5.97985766	6.096397949	11.48695295	433.9004092	57.36645371
HCS2823	Mount Batten	Female	0.269	10.1	MJC	8.312247722	9.942760338	152	34	14	21	221	22.2272279	1	6.905178098	8.615250062	19.68182475	920.707876	92.60083163
HCS2823	Mount Batten	Female	0.269	10.1	MNC	4.541610686	5.705694423	48	27	10	23	108	18.92845848	1	5.486195068	4.233128796	9.111578575	448.024862	78.52240741
HCS2824	Mount Batten	Male	0.536	NA	MJC	NA	NA	NA	NA	NA	NA	NA	NA	NA	NA	NA	NA	NA	NA
HCS2824	Mount Batten	Male	0.536	NA	MNC	NA	NA	NA	NA	NA	NA	NA	NA	NA	NA	NA	NA	NA	NA
HCS2825	Mount Batten	Female	0.774	14	MJC	24.526	28.969	172	86	17	34	309	10.66657461	1	6.087487391	7.307814878	34.94242434	2007.799196	69.30854348
HCS2825	Mount Batten	Female	0.774	14	MNC	9.503855686	12.64428796	52	41	18	37	148	11.70489002	1	4.625804048	6.727818392	16.63523439	978.2623696	77.36792872
HCS2827	Mount Batten	Male	0.907	NA	MJC	NA	NA	NA	NA	NA	NA	NA	NA	NA	NA	NA	NA	NA	NA
HCS2827	Mount Batten	Male	0.907	NA	MNC	NA	NA	NA	NA	NA	NA	NA	NA	NA	NA	NA	NA	NA	NA
HCS2832	Mount Batten	Male	0.917	15.2	MJC	31.82228036	37.57276845	175	100	19	39	333	8.862801804	1	4.911957981	13.88081837	39.44137864	2468.145114	65.68973264
HCS2832	Mount Batten	Male	0.917	15.2	MNC	8.002579512	10.43007723	58	34	11	22	125	11.98457089	1	3.689198819	6.520696538	16.30516897	613.8741391	58.85614512
HCS2836	Mount Batten	Male	0.909	14.3	MJC	19.674	23.916	167	41	18	26	252	10.53687908	1	5.993001553	11.37730885	40.82684362	1679.002557	70.20415442
HCS2836	Mount Batten	Male	0.909	14.3	MNC	9.895127657	12.36776523	57	51	13	31	152	12.29001337	1	3.878996477	6.345142062	18.54565469	912.2309624	73.75875475
HCS2837	Mount Batten	Male	0.523	15.9	MJC	14.70812091	16.96589797	223	55	14	23	315	18.56665651	1	4.156313428	4.999721342	23.58280226	1063.997789	62.71390948
HCS2837	Mount Batten	Male	0.523	15.9	MNC	6.205033024	7.842675589	79	32	10	23	144	18.36108078	1	5.385211492	4.717262001	16.73520328	683.4090631	87.1397848
HCS2875	Mount Batten	Female	0.484	12.5	MJC	14.36085459	17.15719469	170	58	14	11	253	14.74600041	1	4.887168014	3.169386278	16.13046824	675.2623033	39.3573842
HCS2875	Mount Batten	Female	0.484	12.5	MNC	7.204843089	8.814613416	62	37	4	24	127	14.40789221	1	4.60947297	5.367670805	16.74097295	655.804534	74.39969322
HCS3097	Wembury Beach	Male	0.294	NA	MJC	NA	NA	NA	NA	NA	NA	NA	NA	NA	NA	NA	NA	NA	NA
HCS3225	Hannafore	Male	0.619	NA	MJC	NA	NA	NA	NA	NA	NA	NA	NA	NA	NA	NA	NA	NA	NA
HCS3259	Hannafore	Male	0.296	NA	MJC	NA	NA	NA	NA	NA	NA	NA	NA	NA	NA	NA	NA	NA	NA
