# Supplementary material for: Intraspecific Sensory Diversity and the Decapod Claw: Patterns of Sensillation Are Heterochelic and Sexually Dimorphic In Pagurus bernhardus
Source: J Morphol. 2025 May 13;286(5):e70054. doi: 10.1002/jmor.70054 (PMC12075039; doi:10.1002/jmor.70054)
Supplement: Supplementary file 4 — Chelar R Script. [file JMOR-286-e70054-s001.R]

########################################## Packages ###################################

#sessionInfo
library(ggplot2)
library(dplyr)
library(performance)
library(lme4)
library(lmerTest)
library(lmtest)
library(ggsignif)
library(emmeans)
library(effectsize)

theme_set(theme_classic())

########################################## Datasheet ###################################

hetchel<-read.csv("SensoryHeterochely.csv")
 
 
#View(hetchel)


########################################## Size Variables ###################################

#crab variables main
mass.het<-hetchel$hcmss
sex.het<-as.factor(hetchel$hcsx)
cid.het<-as.factor(hetchel$crab_ID)

#chelar areas
mp.area<-hetchel$manus_propodal.area
side.het<-as.factor(hetchel$side)
tot.area<-hetchel$tot_area
dif.het=hetchel$mj.mnc

summary(mass.het)
sd(mass.het)

# allometry scaling
mp.area.L<-log(mp.area)
mp.area.alt= sqrt(mp.area)
mp.area.alt.L=log(mp.area.alt)

mass.het.L<-log(mass.het)

plot(mass.het.L~mp.area.L)

########################################## Figures ###################################
# Figure 3A
ggplot(hetchel, aes(x=side.het, y=mp.area)) + 
  geom_boxplot(colour="#01796F", fill='#21a390')+ 
  labs(x="", y="Chelar area")+
  theme(text=element_text(family="Times New Roman", size=35, colour='black'), 
        axis.title = element_text(size=35),
        axis.text = element_text(color = "black"),
        axis.title.x = element_text(margin = margin(t = 20)),  # Increase distance for x-axis label
        axis.title.y = element_text(margin = margin(r = 20)))+
  facet_wrap(~hcsx)

# Figure 3B
ggplot(hetchel, aes(x=mass.het.L, y=mp.area.L, colour=side.het, fill=side.het )) + 
  geom_point()+
  stat_smooth(method="lm", se=TRUE)+ 
  scale_colour_manual(values=c("#01796F","#05559c"))+
  scale_fill_manual(values=c("#21a390","#5592ed"))+
  labs(x="Crab mass", y="Chelar area",fill="Side", colour="Side")+
  theme(text=element_text(family="Times New Roman", size=35, colour='black'), 
        axis.title = element_text(size=35),
        axis.text = element_text(color = "black"),
        axis.title.x = element_text(margin = margin(t = 20)),  # Increase distance for x-axis label
        axis.title.y = element_text(margin = margin(r = 20)))+
  facet_wrap(~hcsx)


#### LMEM

# Size
het.m1<-lmer(mp.area.L~mass.het.L*sex.het*side.het+(1|cid.het))
summary(het.m1)
anova(het.m1)
check_model(het.m1)

   het.m1.1<-update(het.m1, .~. -mass.het.L:sex.het:side.het)
   summary(het.m1.1)
   anova(het.m1.1)
   
   check_model(het.m1.1)
   

########################################## Sensillar Density Variables ###################################


#crab variables main
mass.het<-hetchel$hcmss
sex.het<-as.factor(hetchel$hcsx)
cid.het<-as.factor(hetchel$crab_ID)

#chelar areas
mp.area<-hetchel$manus_propodal.area
side.het<-as.factor(hetchel$side)
tot.area<-hetchel$tot_area

# allometry scaling
mp.area.L<-log(mp.area)
mass.het.L<-log(mass.het)
tot.area.L<-log(tot.area)

#sensillar data (counts)
s.sen<-hetchel$single
d.sen<-hetchel$doublet
t.sen<-hetchel$triplet
b.sen<-hetchel$bundled
total.sen<-hetchel$sites
sites<-(s.sen+d.sen+t.sen+b.sen)

dens.abs<-sites/tot.area
dens.abs.L<-log(dens.abs)

diffs<-total.sen-sites
table(diffs)

#porportions (proportion of each)
s.prop<-s.sen/sites
d.prop<-d.sen/sites
t.prop<-t.sen/sites
b.prop<-b.sen/sites

#density weighted 

s.sen.w<-hetchel$single_wtd
d.sen.w<-hetchel$doub_wtd
t.sen.w<-hetchel$trip_wtd
b.sen.w<-hetchel$bund_wtd
total.sites.w<-hetchel$site_wtd

dens.wtd<-hetchel$wtd.density
dens.wtd.L<-log(dens.wtd)


########################################## Figures ###################################

#Figure 4A
ggplot(hetchel, aes(x=side.het, y=dens.abs.L, color = sex.het, fill = sex.het)) + 
  geom_boxplot(colour="#01796F", fill='#21a390')+ 
  labs(x="",y="Absolute sensillar density", colour= "Sex", fill="Sex")+
  theme(text=element_text(family="Times New Roman", size=35, colour='black'), 
        axis.title = element_text(size=35),
        axis.text = element_text(color = "black"),
        #axis.title.x = element_text(margin = margin(t = 20)),  # Increase distance for x-axis label
        axis.title.y = element_text(margin = margin(r = 5)))+
  facet_wrap(~hcsx)

#Figure 4B
ggplot(hetchel, aes(x=mass.het, y=dens.wtd.L, colour=side.het, fill=side.het)) + 
  geom_point()+
  stat_smooth(method="lm", se=TRUE)+ 
  scale_colour_manual(values=c("#01796F","#05559c"))+
  scale_fill_manual(values=c("#21a390","#5592ed"))+
  labs(x="Crab mass", y="Weighted sensillar density" ,fill="Side", colour="Side")+
  theme(text=element_text(family="Times New Roman", size=35, colour='black'), 
        axis.title = element_text(size=35),
        axis.text = element_text(color = "black"),
        axis.title.x = element_text(margin = margin(t = 20)),  # Increase distance for x-axis label
        axis.title.y = element_text(margin = margin(r = 20)))+
  facet_wrap(~hcsx)

######LMEMs

#Absolute density
het.dens.abs.m1<-lmer(dens.abs.L~mass.het.L*sex.het*side.het+(1|cid.het))
summary(het.dens.abs.m1)
anova(het.dens.abs.m1)
check_model(het.dens.abs.m1)

   het.dens.abs.m1.1<-update(het.dens.abs.m1, .~. -mass.het.L:sex.het:side.het)
   summary(het.dens.abs.m1.1)
   anova(het.dens.abs.m1.1)

check_model(het.dens.abs.m1.1) 


ggplot(hetchel, aes(x = sex.het, y = dens.abs.L, color = side.het, group = side.het)) +
  stat_summary(fun = mean, geom = "point", size = 3) +
  stat_summary(fun = mean, geom = "line") +
  stat_summary(fun.data = mean_se, geom = "errorbar", width = 0.1) +
  theme_minimal()


#Weighted density
het.dens.wtd.m1<-lmer(dens.wtd.L~mass.het.L*sex.het*side.het+(1|cid.het))
summary(het.dens.wtd.m1)
anova(het.dens.wtd.m1)
check_model(het.dens.wtd.m1)

   het.dens.wtd.m1.1<-update(het.dens.wtd.m1, .~. -mass.het.L:sex.het:side.het)
   summary(het.dens.wtd.m1.1)
   anova(het.dens.wtd.m1.1)
   
   het.dens.wtd.m1.3<-update(het.dens.wtd.m1.1, .~. -mass.het.L:side.het)
   summary(het.dens.wtd.m1.3)
   anova(het.dens.wtd.m1.3)

check_model(het.dens.wtd.m1.3)

icc(het.dens.abs.m1.1)


############ Proportions LMEMs

hist(s.prop)
het.single.m1<-lmer(s.prop~mass.het.L+sex.het+side.het+side.het*sex.het+(1|cid.het))
summary(het.single.m1)
anova(het.single.m1)
check_model(het.single.m1)

het.double.m1<-lmer(d.prop~mass.het.L+sex.het+side.het+side.het*sex.het+(1|cid.het))
summary(het.double.m1)
anova(het.double.m1)
check_model(het.double.m1)

het.triple.m1<-lmer(t.prop~mass.het.L*sex.het*side.het+(1|cid.het))
summary(het.triple.m1)
anova(het.triple.m1)
check_model(het.triple.m1)

   het.triple.m1.1<-update(het.triple.m1, .~. -mass.het.L:sex.het:side.het)
   summary(het.triple.m1.1)
   anova(het.triple.m1.1)
   
   het.triple.m1.2<-update(het.triple.m1.1, .~. -mass.het.L:sex.het)
   summary(het.triple.m1.2)
   anova(het.triple.m1.2)
   check_model(het.triple.m1.2)

het.bundle.m1<-lmer(b.prop~mass.het.L+sex.het+side.het+side.het*sex.het+(1|cid.het))
summary(het.bundle.m1)
anova(het.bundle.m1)
check_model(het.bundle.m1)
